# Supplementary material for: The PhoPQ Two-Component System Is the Major Regulator of Cell Surface Properties, Stress Responses and Plant-Derived Substrate Utilisation During Development of Pectobacterium versatile-Host Plant Pathosystems
Source: Front Microbiol. 2021 Jan 15;11:621391. doi: 10.3389/fmicb.2020.621391 (PMC7843439; doi:10.3389/fmicb.2020.621391)
Supplement: Supplementary file 2 [file Data_Sheet_1.ZIP]

Archive with 11 entries (8 files):
- Supplementary file 1/
- Supplementary file 1/S.enterica.fa
- __MACOSX/
- __MACOSX/Supplementary file 1/
- __MACOSX/Supplementary file 1/._S.enterica.fa
- Supplementary file 1/PhoP_SigmoID.fa
- __MACOSX/Supplementary file 1/._PhoP_SigmoID.fa
- Supplementary file 1/Pversatile.fa
- __MACOSX/Supplementary file 1/._Pversatile.fa
- Supplementary file 1/E.coli.fa
- __MACOSX/Supplementary file 1/._E.coli.fa
