# Supplementary material for: The PhoPQ Two-Component System Is the Major Regulator of Cell Surface Properties, Stress Responses and Plant-Derived Substrate Utilisation During Development of Pectobacterium versatile-Host Plant Pathosystems
Source: Front Microbiol. 2021 Jan 15;11:621391. doi: 10.3389/fmicb.2020.621391 (PMC7843439; doi:10.3389/fmicb.2020.621391)
Supplement: Supplementary file 2 [file Data_Sheet_1.ZIP › Supplementary file 1/S.enterica.fa]

>TF_PhoP_P0DM78|genome_NC_003197.1 Salmonella enterica subsp. enterica serovar Typhimurium str. LT2|start=3019686|end=3019708|strand=-1
GGGTTTATATGTTTTTAAC
>TF_PhoP_P0DM78|genome_NC_003197.1 Salmonella enterica subsp. enterica serovar Typhimurium str. LT2|start=4699379|end=4699401|strand=1
TGGTTTATCGTTGGTTTAA
>TF_PhoP_P0DM78|genome_NC_003197.1 Salmonella enterica subsp. enterica serovar Typhimurium str. LT2|start=3965270|end=3965292|strand=-1
ATGTTTAAACACGCTTTAT
>TF_PhoP_P0DM78|genome_NC_003197.1 Salmonella enterica subsp. enterica serovar Typhimurium str. LT2|start=3965524|end=3965546|strand=1
CTGTTTAAGTTTGTTTGAT
>TF_PhoP_P0DM78|genome_NC_003197.1 Salmonella enterica subsp. enterica serovar Typhimurium str. LT2|start=3965145|end=3965167|strand=-1
ATGTTTCCTTATATTTTAA
>TF_PhoP_P0DM78|genome_NC_003197.1 Salmonella enterica subsp. enterica serovar Typhimurium str. LT2|start=3965513|end=3965535|strand=1
TTAGTGACGTTCTGTTTAA
>TF_PhoP_P0DM78|genome_NC_003197.1 Salmonella enterica subsp. enterica serovar Typhimurium str. LT2|start=2929499|end=2929521|strand=-1
ATGTTTAGCTTGTATTTAA
>TF_PhoP_P0DM78|genome_NC_003197.1 Salmonella enterica subsp. enterica serovar Typhimurium str. LT2|start=1655118|end=1655140|strand=1
TCGTTTAACAATGGTTGAG
>TF_PhoP_P0DM78|genome_NC_003197.1 Salmonella enterica subsp. enterica serovar Typhimurium str. LT2|start=899243|end=899265|strand=1
CGGTTGAGGGTTCGTTGAA
>TF_PhoP_P0DM78|genome_NC_003197.1 Salmonella enterica subsp. enterica serovar Typhimurium str. LT2|start=1332208|end=1332230|strand=-1
TTATTTACGGTGTGTTTAA
>TF_PhoP_P0DM78|genome_NC_003197.1 Salmonella enterica subsp. enterica serovar Typhimurium str. LT2|start=1331613|end=1331635|strand=-1
GTGTTTAGAGAGAATTTAC
>TF_PhoP_P0DM78|genome_NC_003197.1 Salmonella enterica subsp. enterica serovar Typhimurium str. LT2|start=1331613|end=1331635|strand=-1
GTGTTTAGAGAGAATTTAC
>TF_PhoP_P0DM78|genome_NC_003197.1 Salmonella enterica subsp. enterica serovar Typhimurium str. LT2|start=692084|end=692106|strand=1
CTGTTTATAGTTTGTTAAG
>TF_PhoP_P0DM78|genome_NC_003197.1 Salmonella enterica subsp. enterica serovar Typhimurium str. LT2|start=2507148|end=2507170|strand=-1
ATGATTATAGATTGCTTAT
>TF_PhoP_P0DM78|genome_NC_003197.1 Salmonella enterica subsp. enterica serovar Typhimurium str. LT2|start=1319420|end=1319442|strand=-1
TGGTTTATTAACTGTTTAT
>TF_PhoP_P0DM78|genome_NC_003197.1 Salmonella enterica subsp. enterica serovar Typhimurium str. LT2|start=1182213|end=1182235|strand=1
TTATTGAGGTTGTATTGAT
>TF_PhoP_P0DM78|genome_NC_003197.1 Salmonella enterica subsp. enterica serovar Typhimurium str. LT2|start=2411623|end=2411645|strand=-1
CTATTGCCGTTTTGTTTAT
>TF_PhoP_P0DM78|genome_NC_003197.1 Salmonella enterica subsp. enterica serovar Typhimurium str. LT2|start=1552073|end=1552095|strand=-1
TCGTTTAGAAAAGATTTAT
>TF_PhoP_P0DM78|genome_NC_003197.1 Salmonella enterica subsp. enterica serovar Typhimurium str. LT2|start=1520957|end=1520979|strand=-1
TCGTTTAAGATTGGTTAAT
>TF_PhoP_P0DM78|genome_NC_003197.1 Salmonella enterica subsp. enterica serovar Typhimurium str. LT2|start=2159329|end=2159351|strand=-1
ATGTTTAAGCCCGGTTTAA
>TF_PhoP_P0DM78|genome_NC_003197.1 Salmonella enterica subsp. enterica serovar Typhimurium str. LT2|start=1691861|end=1691883|strand=1
CGGTTGAGCAACTATTTAC
>TF_PhoP_P0DM78|genome_NC_003197.1 Salmonella enterica subsp. enterica serovar Typhimurium str. LT2|start=2928256|end=2928278|strand=1
CCATTGATAAACTGTTTAA
>TF_PhoP_P0DM78|genome_NC_003197.1 Salmonella enterica subsp. enterica serovar Typhimurium str. LT2|start=2928262|end=2928284|strand=-1
ATGTTGTTAAACAGTTTAT
>TF_PhoP_P0DM78|genome_NC_003197.1 Salmonella enterica subsp. enterica serovar Typhimurium str. LT2|start=2928299|end=2928321|strand=1
TCGTTGCCTTTACGTTTAA
>TF_PhoP_P0DM78|genome_NC_003197.1 Salmonella enterica subsp. enterica serovar Typhimurium str. LT2|start=1018558|end=1018580|strand=1
TTGTTTAGATACGGTTTAC
>TF_PhoP_P0DM78|genome_NC_003197.1 Salmonella enterica subsp. enterica serovar Typhimurium str. LT2|start=1018569|end=1018591|strand=1
CGGTTTACTTTCTGGTTAA
>TF_PhoP_P0DM78|genome_NC_003197.1 Salmonella enterica subsp. enterica serovar Typhimurium str. LT2|start=1018511|end=1018533|strand=-1
GTATTGACGATTGGTTAAT
>TF_PhoP_P0DM78|genome_NC_003197.1 Salmonella enterica subsp. enterica serovar Typhimurium str. LT2|start=1937109|end=1937131|strand=-1
ACAGTTACTCCTGGTTTAA
>TF_PhoP_P0DM78|genome_NC_003197.1 Salmonella enterica subsp. enterica serovar Typhimurium str. LT2|start=3488109|end=3488131|strand=1
TCGTTTAGGTTTTGTTTAA
>TF_PhoP_P0DM78|genome_NC_003197.1 Salmonella enterica subsp. enterica serovar Typhimurium str. LT2|start=238551|end=238573|strand=-1
ATGCGTAAAACTTTCATAA
>TF_PhoP_P0DM78|genome_NC_003197.1 Salmonella enterica subsp. enterica serovar Typhimurium str. LT2|start=744515|end=744537|strand=-1
CTGTTTATGGGCGGCGTCG
>TF_PhoP_P0DM78|genome_NC_003197.1 Salmonella enterica subsp. enterica serovar Typhimurium str. LT2|start=4530751|end=4530773|strand=1
ATATTTAAACCCTGTTAGG
>TF_PhoP_P0DM78|genome_NC_003197.1 Salmonella enterica subsp. enterica serovar Typhimurium str. LT2|start=1963055|end=1963077|strand=-1
CCATTTATAAAATATTTAA
>TF_PhoP_P0DM78|genome_NC_003197.1 Salmonella enterica subsp. enterica serovar Typhimurium str. LT2|start=1690791|end=1690813|strand=-1
ATTTTAACCATCTGTTTAA
>TF_PhoP_P0DM78|genome_NC_003197.1 Salmonella enterica subsp. enterica serovar Typhimurium str. LT2|start=1691819|end=1691841|strand=1
AATAATACTTTTAGTTTAA
>TF_PhoP_P0DM78|genome_NC_003197.1 Salmonella enterica subsp. enterica serovar Typhimurium str. LT2|start=3014511|end=3014533|strand=-1
TTATTGAGGAGGCATTGAA
>TF_PhoP_P0DM78|genome_NC_003197.1 Salmonella enterica subsp. enterica serovar Typhimurium str. LT2|start=436831|end=436853|strand=1
CCGTTACGATATGGTTTAA
>TF_PhoP_P0DM78|genome_NC_003197.1 Salmonella enterica subsp. enterica serovar Typhimurium str. LT2|start=436925|end=436947|strand=1
TTGTTTTTTGATGGTTTAT
>TF_PhoP_P0DM78|genome_NC_003197.1 Salmonella enterica subsp. enterica serovar Typhimurium str. LT2|start=4699379|end=4699401|strand=1
TGGTTTATCGTTGGTTTAA
>TF_PhoP_P0DM78|genome_NC_003197.1 Salmonella enterica subsp. enterica serovar Typhimurium str. LT2|start=2929499|end=2929521|strand=-1
ATGTTTAGCTTGTATTTAA
>TF_PhoP_P0DM78|genome_NC_003197.1 Salmonella enterica subsp. enterica serovar Typhimurium str. LT2|start=1332208|end=1332230|strand=-1
TTATTTACGGTGTGTTTAA
>TF_PhoP_P0DM78|genome_NC_003197.1 Salmonella enterica subsp. enterica serovar Typhimurium str. LT2|start=3965270|end=3965292|strand=-1
ATGTTTAAACACGCTTTAT
