# Supplementary material for: The PhoPQ Two-Component System Is the Major Regulator of Cell Surface Properties, Stress Responses and Plant-Derived Substrate Utilisation During Development of Pectobacterium versatile-Host Plant Pathosystems
Source: Front Microbiol. 2021 Jan 15;11:621391. doi: 10.3389/fmicb.2020.621391 (PMC7843439; doi:10.3389/fmicb.2020.621391)
Supplement: Supplementary file 2 [file Data_Sheet_1.ZIP › Supplementary file 1/PhoP_SigmoID.fa]

>phoP|EH105704_01_01840|GAB50179|Atlantibacter_site_1 offset= 767 RC
TTGTTTATTCAATTTTTTA
>phoP|SDY_2022|ABB62117|Shigella_site_1 offset= 834 RC
TTGTTTATTCAATTTTTTA
>phoP|CIWKM_07_03140|GAL44470|Citrobacter_site_1 offset= 1064 RC
TTGTTTATTCAATTTTTTA
>BN128_446|CCK06621|Cronobacter_site_1 offset= 1062
TGGTTTATCCAATGTTTAT
>AB182_09740|AKL11564|Phytobacter_site_1 offset= 797 RC
TTGTGTATTCAATTTTTTA
>D782_2624|AGB78584|Enterobacteriaceae_site_1 offset= 797 RC
TTGTGTATTCAATTTTTTA
>AZ034_002803|OUF42157|Pluralibacter_site_1 offset= 678 RC
TTGTGTATTCAATTTTTTA
>Entcl_2664|ADO48912|[Enterobacter]_site_1 offset= 322
CGGTTTAATAAATGTTTAT
>Entcl_2664|ADO48912|[Enterobacter]_site_2 offset= 757 RC
TTGTGTATTCAATTTATTA
>phoP|STM1231|AAL20160|Salmonella_site_1 offset= 165
TGGTTTATTAACTGTTTAT
>C813_05385|AHJ74242|Kosakonia_site_1 offset= 347
CGGTTTAAGAAATGTTTAT
>phoP|Z1859|AAG55956|Escherichia_site_1 offset= 395
TGGTTTATTTAATGTTTAC
>phoP|SDY_2022|ABB62117|Shigella_site_2 offset= 396
TGGTTTATTTAATGTTTAC
>phoP|GTGU_00865|KFC09487|Trabulsiella_site_1 offset= 336
CGGTTTAAGCAATGTTTAT
>phoP|Z1859|AAG55956|Escherichia_site_2 offset= 143
TTGTTAATGATTTGTAATT
>phoP|SDY_2022|ABB62117|Shigella_site_3 offset= 144
TTGTTAATGATTTGTAATT
>HMPREF0880_03067|EHM47320|Yokenella_site_1 offset= 304
CGGTTTAATAAATGTTTAT
>C813_05385|AHJ74242|Kosakonia_site_2 offset= 158
TTGTTAATGAATTGTAATG
>BZY71_08235|OOB87592|Leclercia_site_1 offset= 267
CGGTTTACGAAATGTTTAT
>phoP|GTGU_00865|KFC09487|Trabulsiella_site_2 offset= 129
TTGTTAATGATTTGTAATG
>HMPREF0201_01601|EPF18190|Cedecea_site_1 offset= 78
TTGTTAATGATTTGTAATT
>AB182_09740|AKL11564|Phytobacter_site_2 offset= 333
CGGTTTAACAAATGTTTAT
>Entcl_2664|ADO48912|[Enterobacter]_site_3 offset= 145
TTGTTAATGATTTGTAATG
>phoP|EH105704_01_01840|GAB50179|Atlantibacter_site_2 offset= 89
TTGTTAATGATTTGTAATA
>phoP|EBL_c23740|AFJ47463|Shimwellia_site_1 offset= 371
TCGTTTACTCATTGTTTAT
>phoP|EBL_c23740|AFJ47463|Shimwellia_site_2 offset= 92
TTGTTAATGATTTGTAATT
>phoP|EcWSU1_01724|AEW73163|Enterobacter_site_1 offset= 159
CGGTTTACTTAATGTTTAT
>HMPREF0880_03067|EHM47320|Yokenella_site_2 offset= 130
TTGTTAATGATTTGTAATG
>BTJ39_06100|OON40656|Izhakiella_site_1 offset= 74
TTGTTAATGATTTGTAAGA
>phoP|EM595_1480|CUU23714|Erwinia_site_1 offset= 74
TTGTTAATGATTTGTAAGA
>phoP|GTGU_00865|KFC09487|Trabulsiella_site_3 offset= 774 RC
TTGTGTAGTCAATTTTTTA
>phoP|KPN_01136|ABR76569|Klebsiella_site_1 offset= 666 RC
TTGTATATTCAATTTTTGA
>BN128_446|CCK06621|Cronobacter_site_2 offset= 1552 RC
CTGTGTATTCAATTTTTTG
>DT73_11610|KEA52736|Mangrovibacter_site_1 offset= 83
TTGTTAATAATTTGTAATG
>Rahaq2_2950|AEX52776|Rahnella_site_1 offset= 654 RC
TTGGTAATCCATAGTATTT
>BZY71_08235|OOB87592|Leclercia_site_2 offset= 90
ATGTTAATAATTTGTAATG
>B2J69_18285|OQP31368|Pantoea_site_1 offset= 68
TTGTTAATAAATTGTAAGA
>phoP|EcWSU1_01724|AEW73163|Enterobacter_site_2 offset= 549 RC
TTGTGTATTCAATTTTTGC
>phoP|ERS137967_00115|CND85765|Yersinia_site_1 offset= 615 RC
TTGGTAATCCATTTTTTAT
>TE10_11555|AJF72665|Raoultella_site_1 offset= 585 RC
TTGATAATCCATTTTTATA
>SAMN02982996_00641|SDZ98519|Lonsdalea_site_1 offset= 212
TTGTTGACTCTAAGTTTAT
>phoP|EBL_c23740|AFJ47463|Shimwellia_site_3 offset= 940 RC
TGGTCTGTTCAATTTTTTA
>B2J69_18285|OQP31368|Pantoea_site_2 offset= 238
CTGTTGTTTAAATGTTTTT
>OOA_04077|EKT63522|Providencia_site_1 offset= 1127 RC
TTGTTTTTATAATTTATTT
>phoP|ERS137967_00115|CND85765|Yersinia_site_2 offset= 317
TCGTTGAATAAAGGTTTAG
>HMPREF0201_01601|EPF18190|Cedecea_site_2 offset= 278
CTGTTTATCCGTCGTTTAC
>Rahaq2_2950|AEX52776|Rahnella_site_2 offset= 312
CCGTTTATAATTCGTTTAG
>GEAM_2183|KFC80861|Ewingella_site_1 offset= 207
ACGTTTATAATTGGTTTAG
