# Supplementary material for: The PhoPQ Two-Component System Is the Major Regulator of Cell Surface Properties, Stress Responses and Plant-Derived Substrate Utilisation During Development of Pectobacterium versatile-Host Plant Pathosystems
Source: Front Microbiol. 2021 Jan 15;11:621391. doi: 10.3389/fmicb.2020.621391 (PMC7843439; doi:10.3389/fmicb.2020.621391)
Supplement: Supplementary file 2 [file Data_Sheet_1.ZIP › Supplementary file 1/Pversatile.fa]

>1
TATTTTTTCTGTTGTTTCA
>2
CCGTTTAGCAACCGTTTAG
>3
TTTTTTCGTCTTTGTTTGG
>4
TTTTTTGAACATGGTTTTT
>5
ATGTTTAATTGGCGTTTAA
>6
CCGTTTATCTGTAGTTTTA
>7
AATTTTATTATTTATTTAT
>8
AATTTTATTATTTATTTAT
>9
ATTTTTTAGTGAGGTTAAG
>10
ATCTTTTCATTTTATTTAC
>11
TTATTTGTTTTTGATTAAA
>12
TATTTGATCTTGCGTTTAT
>13
ATTTTTTGTAATCATTTCG
>14
TTATTTTAAAGCGCTTTAC
>15
GTATTTTAAAGCGGTTTAC
>16
CTGTTTTTTTAGCGTTTCT
>17
TATTTTATTTGCCATTTTG
>18
GGTTTGTGCATACATTTAG
>19
GGTTTGTGCATACATTTAG
>20
ATTTTTGCAACCGATTTCA
>21
TGATTTTGTGCATATTTAC
>22
GATTTTTACTGTTTTTTAG
>23
CTGTATACGCATTGTTTAT
>24
TCGTTTAACTACGGTTTAT
>25
TTTTTTTGTGCATGTTTCA
>26
CATTTGTATTATTATTTAT
>27
GAGTTTTAAAGGCGTTTAT
>28
TGGTTTAGACACCGTTTAA
>29
TAATTTTTTAATTATTTAA
>30
TGTTTTTATTTGTGTTGAG
>31
CCGTTTAATTATCGTTTGC
>32
TTTTTTTGTGCATGTTTCA
>33
TGTTTTTAAAAAACTTTAA
>34
ACGTTGACGTCCGGTTTAG
>35
TTTTTTACGCTCGATTTAC
>36
CGTTTTATAAATTGATGTC
>37
CCGTTTTATTATTTTTTCG
>38
GAGTATTACCACGATTTAC
>39
CGTTTTATTATTTATTTAT
>40
TTGTTTTAACGTGTTGTAA
>41
TTATATTATAGCTATTTAT
>42
ACGTTGTGTGATGATTTAT
>43
TGGTTTATCTCTCGTTGAA
>44
ATGTTTCATTAAGGTTTTT
>45
TCGTTTACGTTTCGTTTAA
>46
ATGTTTCATTAAGGTTTTT
>47
AGTTTTATGGTTAATTTAT
>48
TGTTTTTTGTCTGGTTTAC
>49
TGATTTAACTATAATTTAA
>50
TATTTTTCTACCTCTTTAT
>51
TTGTTTTTTAATTATTTTA
>52
TGTTTTTGACGATATTAAC
>53
TATTTTGTCTTTTTTTTAG
>54
CAGTTTTTAATTTGTTGAT
>55
ATGTTTTTTATTCGTTATA
>56
CAATATATTTCCGGTTTAA
>57
TGTTTTTGTAGGGGTTACA
>58
TCGTTTAGTGTTCGTTTTT
>59
TTTTTTATCAGTCGATGAA
>60
CAGTTTTTTCCCGATTTAA
>61
GGTTTTAAAATTGATTTAA
>62
CGGTTTTATTATTTTTTCT
>63
CCATTTTGCTATGATTTAT
>64
TTTTTTTCCTTTCATTTGT
>65
CTGTTTATACGCAATTTAA
>66
AATATTTTTTTACGTTTAA
>67
CATTTTAGCTGTGCTTGTT
>68
GGGTATTAATCTTGTTTAA
>69
ATATTTGATCTGCGTTGAA
>70
CTATTGAGCCGTGGTTTAA
>71
CGTTTTATTATTTATTTAT
>72
TTTTGTTATTTCGATTTAA
>73
TTGTTTATTTTAGGTTTAT
>74
CCGTTTTTTTTATGGTTAG
>75
ACTTTTTACTGAGGTTGGT
