# Supplementary material for: The PhoPQ Two-Component System Is the Major Regulator of Cell Surface Properties, Stress Responses and Plant-Derived Substrate Utilisation During Development of Pectobacterium versatile-Host Plant Pathosystems
Source: Front Microbiol. 2021 Jan 15;11:621391. doi: 10.3389/fmicb.2020.621391 (PMC7843439; doi:10.3389/fmicb.2020.621391)
Supplement: Supplementary file 2 [file Data_Sheet_1.ZIP › Supplementary file 1/E.coli.fa]

>Ecoli_NC_000913.2 1864672	1864694	1 ACT	DNA-array expression analysis, Machine learning prediction, PSSM site search [PMID:15703297 ]	b1782
TTAATTATGCAAAATTTA
>Ecoli_NC_000913.2 584937	584959	1		ACT	DNA-array expression analysis, Machine learning prediction, PSSM site search [PMID:15703297 ]	b0565
CTGTTTATATTTTGTTTA
>Ecoli_NC_000913.2 2288280	2288302	1		ACT	DNA-array expression analysis, Machine learning prediction, PSSM site search [PMID:15703297 ]	b2192
GTTTTTAAAAACTGTTTA
>Ecoli_NC_000913.2 1864497	1864519	-1		ACT	DNA-array expression analysis, Machine learning prediction, PSSM site search [PMID:15703297 ]	b1782
TTGTTTAAGGAATGATTA
>Ecoli_NC_000913.2 2371609	2371631	-1		ACT	DNA-array expression analysis, Machine learning prediction, PSSM site search [PMID:15703297 ]	b2259
CCGTTGATAAAGAGTTTA
>Ecoli_NC_000913.2 3656169	3656191	1		ACT	DNA-array expression analysis, Machine learning prediction, PSSM site search [PMID:15703297 ]	b3512
CTATTTACAAGCTGATAA
>Ecoli_NC_000913.2 918402	918424	1		ACT	DNA-array expression analysis, Machine learning prediction, PSSM site search [PMID:15703297 ]	b0877
ATATTTCGTTGAAGTTAA
>Ecoli_NC_000913.2 918349	918371	-1		ACT	DNA-array expression analysis, Machine learning prediction, PSSM site search [PMID:15703297 ]	b0877
CTATTGATGTTTGGTTAA
>Ecoli_NC_000913.2 576298	576320	-1		ACT	DNA-array expression analysis, Machine learning prediction, PSSM site search [PMID:15703297 ]	b0553
TTATTTTTAGCCGGTTTA
>Ecoli_NC_000913.2 2969230	2969252	1		ACT	DNA-array expression analysis, Machine learning prediction, PSSM site search [PMID:15703297 ]	b2833
ATATATAACGTCGGTTTA
>Ecoli_NC_000913.2 584926	584948	1		ACT	DNA-array expression analysis, Machine learning prediction, PSSM site search [PMID:15703297 ]	b0565
ATATTGCTCCACTGTTTA
>Ecoli_NC_000913.2 1717667	1717689	-1		ACT	DNA-array expression analysis, Machine learning prediction, PSSM site search [PMID:15703297 ]	b1641
GTATTCACGAAAAGTTTA
>Ecoli_NC_000913.2 1680096	1680118	1		ACT	DNA-array expression analysis, Machine learning prediction, PSSM site search [PMID:15703297 ]	b1608
CTGATGAAAACTTGTTTA
>Ecoli_NC_000913.2 849381	849403	1		REP	DNA-array expression analysis, Machine learning prediction, PSSM site search [PMID:15703297 ]	b0814
TGGTTGAGCATTTGTTGA
>Ecoli_NC_000913.2 918396	918418	1		REP	DNA-array expression analysis, Machine learning prediction, PSSM site search [PMID:15703297 ]	b0877
TTGTTGATATTTCGTTGA
>Ecoli_NC_000913.2 3717209	3717231	1		REP	DNA-array expression analysis, Machine learning prediction, PSSM site search [PMID:15703297 ]	b3555
TTGTTGTTTCATTGTTAA
>ECK120011492|PhoP|ECK120011494|forward|ECK120032714|mgtAp1|-34|random361_site_1 offset= 10 RC
TGGTTTATCGTTGGTTTA
>ECK120011492|PhoP|ECK120015654|reverse|ECK120032431|borDp|-33|random673_site_1 offset= 10 RC
TTGTTTAGGGTTTGTTTA
>ECK120011492|PhoP|ECK120015652|forward|ECK120032430|yrbLp|-28|random918_site_1 offset= 9
TTGTTTAGGTTTTGTTTA
>ECK120011492|PhoP|ECK120015658|forward|ECK120032433|slyBp1|-33|random221_site_1 offset= 9
TTGTTTATAATTGGTTGA
>ECK120011492|PhoP|ECK120015661|reverse|ECK120032409|nagAp|-31|random535_site_1 offset= 10 RC
CTGTTTATGGGCGGTGTA
>ECK120011492|PhoP|ECK120011500|reverse|ECK120031428|phoPp1|-33|random833_site_1 offset= 10 RC
TGGTTTATTTAATGTTTA
>ECK120011492|PhoP|ECK125109812|reverse|ECK125110217|iraMp|-68|random118_site_1 offset= 10 RC
TTGTTTAACATCCATTGA
>ECK120011492|PhoP|ECK125109312|reverse|ECK125109313|hdeAp|-32|random354_site_1 offset= 10 RC
CTGTATATGTCATGTTGA
>ECK120011492|PhoP|ECK120015656|forward|ECK120032432|rstAp|-44|random149_site_1 offset= 9
TTGTTTAGAAACGATTGA
>ECK120011492|PhoP|ECK125109314|reverse|ECK125109315|gadWp2|-28|random764_site_1 offset= 9
GCGTATAGCTTATGTTTA
>ECK120011492|PhoP|ECK120015663|reverse|ECK120032410|hemLp|-31|random584_site_1 offset= 10 RC
ATGTTTGACGAGTATTTA
>ECK120011492|PhoP|ECK120011498|reverse|ECK120032717|mgrBp|-33|random333_site_1 offset= 10 RC
ATAGTTAGGCGCTGTTTA
>ECK120011492|PhoP|ECK125134656|reverse|ECK125134657|safAp|33|random401_site_1 offset= 10 RC
CTGATTAACGATTTTTAA
>ECK120011492|PhoP|ECK125134658|reverse|ECK125134659|safAp|53|random500_site_1 offset= 9
ATGTTTATTTAGCGGATA
