# Supplementary material for: The PhoPQ Two-Component System Is the Major Regulator of Cell Surface Properties, Stress Responses and Plant-Derived Substrate Utilisation During Development of Pectobacterium versatile-Host Plant Pathosystems
Source: Front Microbiol. 2021 Jan 15;11:621391. doi: 10.3389/fmicb.2020.621391 (PMC7843439; doi:10.3389/fmicb.2020.621391)
Supplement: Supplementary file 3 [file Data_Sheet_2.ZIP]

Archive with 3 entries (2 files):
- Supplementary file 2.txt
- __MACOSX/
- __MACOSX/._Supplementary file 2.txt
