# Supplementary material for: The PhoPQ Two-Component System Is the Major Regulator of Cell Surface Properties, Stress Responses and Plant-Derived Substrate Utilisation During Development of Pectobacterium versatile-Host Plant Pathosystems
Source: Front Microbiol. 2021 Jan 15;11:621391. doi: 10.3389/fmicb.2020.621391 (PMC7843439; doi:10.3389/fmicb.2020.621391)
Supplement: Supplementary file 3 [file Data_Sheet_2.ZIP › Supplementary file 2.txt]

OperOn 1.14 (January 27, 2017)
==================================================

Regulator	Gene	Locus_tag	Product
--------------------------------------------------
	(terminator)		
	qseC	OA04_00070	sensor protein QseC
	(terminator)		
	qseB	OA04_00080	two-component system response regulator
>PhoP [nhmmer score 7.5 E-value 73.0 Pos=-30]
	visP	OA04_00090	virulence- and stress-related protein
	(terminator)		

>PhoP [nhmmer score 6.7 E-value 140.0 Pos=-117]
	-	OA04_00160	-
	-	OA04_00170	-
	-	OA04_00180	-
	-	OA04_00190	-
	(terminator)		
	-	OA04_00200	-
	(terminator)		
	(terminator)		

>PhoP [nhmmer score 7.0 E-value 110.0 Pos=-199]
	polA	OA04_00270	DNA polymerase I
	spf	OA04_00280	-

>PhoP [nhmmer score 9.5 E-value 15.0 Pos=-148], [nhmmer score 10.7 E-value 7.6 Pos=-148]
	pagC	OA04_00510	outer membrane beta-barrel protein
	(terminator)		

	(terminator)		
	uspB	OA04_00560	universal stress protein UspB
>PhoP [nhmmer score 6.2 E-value 210.0 Pos=-394]
	uspA	OA04_00570	universal stress protein A
	(terminator)		

	(terminator)		
	tkrA	OA04_00900	2-hydroxyacid dehydrogenase
>PhoP [nhmmer score 7.0 E-value 110.0 Pos=-33], [nhmmer score 5.2 E-value 420.0 Pos=-33]
	-	OA04_00910	methyl-accepting chemotaxis sensory transducer
	(terminator)		

>PhoP [nhmmer score 6.1 E-value 200.0 Pos=-340]
	mtlA	OA04_00990	PTS system mannitol-specific transporter subunit IIABC
	(terminator)		
	mtlD	OA04_01000	mannitol-1-phosphate 5-dehydrogenase
	mtlR	OA04_01010	mannitol repressor protein

>PhoP [nhmmer score 6.2 E-value 220.0 Pos=-29], [nhmmer score 7.6 E-value 87.0 Pos=-22]
	mtlD	OA04_01000	mannitol-1-phosphate 5-dehydrogenase
	mtlR	OA04_01010	mannitol repressor protein

	xylB	OA04_01080	xylulose kinase
	(terminator)		
	xylA	OA04_01090	xylose isomerase
>PhoP [nhmmer score 6.3 E-value 190.0 Pos=-253], [nhmmer score 9.5 E-value 19.0 Pos=-253]
	xylF	OA04_01100	D-xylose transporter subunit XylF
	xylG	OA04_01110	xylose transporter ATP-binding subunit
	xylH	OA04_01120	xylose transport system permease
	xylR	OA04_01130	xylose operon regulatory protein
	(terminator)		

>PhoP [nhmmer score 8.4 E-value 35.0 Pos=-220], [nhmmer score 6.6 E-value 150.0 Pos=-209], [nhmmer score 10.1 E-value 12.0 Pos=-209]
	expI	OA04_01160	N-acylhomoserine lactone synthase

	pmeB	OA04_01180	pectin methylesterase
	-	OA04_01190	transcriptional activator FtrA
>PhoP [nhmmer score 6.2 E-value 160.0 Pos=-52]
	-	OA04_01200	rhodanese domain protein

	-	OA04_01210	GlpM family protein
>PhoP [nhmmer score 6.0 E-value 190.0 Pos=-497]
	-	OA04_01220	3-oxoacyl-ACP synthase
	-	OA04_01230	NAD-dependent epimerase/dehydratase
	-	OA04_01240	beta-lactamase domain protein
	-	OA04_01250	putative adenylate-forming enzyme
	-	OA04_01260	phosphoesterase, phosphatidic acid phosphatase related
	-	OA04_01270	fatty acid hydroxylase
	-	OA04_01280	putative fatty acid desaturase
	-	OA04_01290	fatty acid desaturase
	-	OA04_01300	hypothetical protein

>PhoP [nhmmer score 7.7 E-value 54.0 Pos=-47]
	aldA	OA04_01310	aldehyde dehydrogenase

>PhoP [nhmmer score 9.4 E-value 21.0 Pos=6], [nhmmer score 6.9 E-value 120.0 Pos=-5], [nhmmer score 9.3 E-value 21.0 Pos=-125]
	-	OA04_01740	Glycosyl transferase group 1 protein

>PhoP [nhmmer score 5.1 E-value 450.0 Pos=-244]
	pagP	OA04_01930	palmitoyl transferase
	(terminator)		

>PhoP [nhmmer score 6.1 E-value 180.0 Pos=-92]
	-	OA04_01970	methyl-accepting chemotaxis protein
	(terminator)		

	(terminator)		
	-	OA04_02030	phosphotransferase system EIIC
>PhoP [nhmmer score 6.2 E-value 170.0 Pos=-261]
	-	OA04_02040	putative mandelate racemase / muconate lactonizing enzyme

	(terminator)		
	purD	OA04_02700	phosphoribosylamine--glycine ligase
	purH	OA04_02710	bifunctional phosphoribosylaminoimidazolecarboxamide formyltransferase/IMP cyclohydrolase
>PhoP [nhmmer score 6.7 E-value 140.0 Pos=-117]
	-	OA04_02720	-
	-	OA04_02730	-
	-	OA04_02740	-
	-	OA04_02750	-
	(terminator)		
	-	OA04_02760	-
	(terminator)		

	cahA	OA04_02910	Carbonic anhydrase, alpha class
	prmA	OA04_02920	50S ribosomal protein L11 methyltransferase
	panF	OA04_02930	sodium/panthothenate symporter
	-	OA04_02940	putative inner membrane protein
>PhoP [nhmmer score 6.5 E-value 160.0 Pos=-365]
	-	OA04_02950	TOBE domain protein
	(terminator)		

>PhoP [nhmmer score 6.7 E-value 150.0 Pos=-575]
	aaeR	OA04_03130	Transcriptional activator for the aaeXAB operon
	(terminator)		
	-	OA04_03120	hypothetical protein
	-	OA04_03110	hypothetical protein
	(terminator)		

>PhoP [nhmmer score 6.2 E-value 170.0 Pos=-182]
	dgoA	OA04_03490	2-dehydro-3-deoxy-6-phosphogalactonate aldolase
	(terminator)		

	(terminator)		
	gltD	OA04_03540	glutamate synthase subunit beta
	gltB	OA04_03550	glutamate synthase subunit alpha
>PhoP [nhmmer score 6.2 E-value 170.0 Pos=-105]
	-	OA04_03560	putative Fe-S oxidoreductase
	arcB	OA04_03570	aerobic respiration control sensor protein ArcB

>PhoP [nhmmer score 6.0 E-value 240.0 Pos=-240]
	-	OA04_03880	GntR family transcriptional regulator

	dctM	OA04_03970	TRAP transporter permease subunit DctM
	dctQ	OA04_03980	TRAP transporter permease subunit DctQ
	(terminator)		
	dctP	OA04_03990	TRAP transporter periplasmic substrate binding subunit DctP
>PhoP [nhmmer score 6.7 E-value 140.0 Pos=-445], [nhmmer score 8.1 E-value 45.0 Pos=-397]
	exbB	OA04_04000	tonB-system energizer ExbB
	exbD	OA04_04010	TonB system energizer ExbD
	(terminator)		

	(terminator)		
	-	OA04_04210	hypothetical protein
>PhoP [nhmmer score 7.2 E-value 110.0 Pos=-315]
	-	OA04_04220	hypothetical protein
	(terminator)		
	(terminator)		
	(terminator)		

>PhoP [nhmmer score 6.1 E-value 190.0 Pos=-89]
	-	OA04_04400	transcriptional regulator, LuxR family
	-	OA04_04410	putative PAS/PAC sensor protein
	(terminator)		
	-	OA04_04420	hypothetical protein

>PhoP [nhmmer score 6.9 E-value 120.0 Pos=-277]
	-	OA04_04500	methyl-accepting chemotaxis protein
	(terminator)		

>PhoP [nhmmer score 8.1 E-value 56.0 Pos=-43]
	-	OA04_04510	methyl-accepting chemotaxis sensory transducer

>PhoP [nhmmer score 6.7 E-value 140.0 Pos=-83], [nhmmer score 6.1 E-value 230.0 Pos=-216]
	-	OA04_04600	ATPase involved in DNA repair

	(terminator)		
	-	OA04_04610	bacteriophage regulatory protein
	-	OA04_04620	capsid size determination protein
>PhoP [nhmmer score 8.9 E-value 30.0 Pos=-267]
	-	OA04_04630	phage transcriptional regulator, AlpA
	-	OA04_04640	Hypothetical protein
	(terminator)		
	-	OA04_04650	-
	(terminator)		
	-	OA04_04660	-
	-	OA04_04670	Phage immunity repressor protein
	-	OA04_04680	hypothetical protein
	-	OA04_04690	hypothetical protein
	-	OA04_04700	hypothetical protein
	-	OA04_04710	phage/plasmid primase, P4 family
	(terminator)		

	-	OA04_04920	DNA-binding transcriptional regulator HipB
	-	OA04_04930	hypothetical protein
	-	OA04_04940	Prevent-host-death family protein
	rtcR	OA04_04950	transcriptional regulatory protein RtcR
>PhoP [nhmmer score 6.4 E-value 170.0 Pos=-114], [nhmmer score 7.5 E-value 89.0 Pos=-114]
	rtcB	OA04_04960	t-RNA-splicing ligase RtcB
	-	OA04_04970	nucleotidyltransferase
	-	OA04_04980	hypothetical protein
	-	OA04_04990	putative DNA-damage-inducible protein J
	-	OA04_05000	addiction module toxin, RelE/StbE family

>PhoP [nhmmer score 6.1 E-value 220.0 Pos=-122], [nhmmer score 8.0 E-value 49.0 Pos=-146]
	-	OA04_05040	Carbonate dehydratase
	-	OA04_05030	sulfate transporter
	(terminator)		

>PhoP [nhmmer score 8.6 E-value 38.0 Pos=-195], [nhmmer score 8.6 E-value 38.0 Pos=-206], [nhmmer score 7.5 E-value 74.0 Pos=-218]
	-	OA04_05050	methyl-accepting chemotaxis sensory transducer

>PhoP [nhmmer score 5.4 E-value 360.0 Pos=-324]
	mgtA	OA04_05060	magnesium transport ATPase

>PhoP [nhmmer score 6.1 E-value 230.0 Pos=-126], [nhmmer score 7.3 E-value 110.0 Pos=-221]
	-	OA04_05070	methyl-accepting chemotaxis protein
	(terminator)		

>PhoP [nhmmer score 6.1 E-value 180.0 Pos=-137]
	yagU	OA04_05220	inner membrane acid resistance protein
	(terminator)		
	(terminator)		

>PhoP [nhmmer score 7.3 E-value 84.0 Pos=14]
	-	OA04_05330	putative inner membrane protein
	-	OA04_05320	Putative exported protein
	-	OA04_05310	Hypothetical protein

>PhoP [nhmmer score 6.6 E-value 150.0 Pos=-372]
	osmY	OA04_05510	periplasmic protein
	-	OA04_05520	hypothetical protein
	-	OA04_05530	hypothetical protein
	-	OA04_05540	TatD-family deoxyribonuclease
	(terminator)		
	(terminator)		

	(terminator)		
	-	OA04_05570	TonB-dependent siderophore receptor protein
	-	OA04_05580	putative iron transporter
>PhoP [nhmmer score 10.1 E-value 8.5 Pos=-173]
	entC	OA04_05590	enterobactin synthetase subunit C (isochorismate synthase)
	entE	OA04_05600	enterobactin synthetase subunit E
	entB	OA04_05610	enterobactin synthetase subunit B (isochorismatase)
	entF	OA04_05620	enterobactin synthetase subunit F
	entA	OA04_05630	enterobactin synthetase subunit A (2,3-dihydro-2,3-dihydroxybenzoate dehydrogenase)
	-	OA04_05640	putative linear pentadecapeptide gramicidin synthetase LgrB
	-	OA04_05650	amino acid adenylation domain protein

>PhoP [nhmmer score 6.6 E-value 160.0 Pos=-229], [nhmmer score 9.6 E-value 12.0 Pos=-336]
	-	OA04_05680	Tail Collar domain protein
	(terminator)		

	(terminator)		
	evf	OA04_05770	virulence factor
>PhoP [nhmmer score 7.3 E-value 100.0 Pos=-637], [nhmmer score 8.5 E-value 40.0 Pos=-546]
	-	OA04_05780	transcriptional regulator of the XRE superfamily
	(terminator)		

>PhoP [nhmmer score 6.4 E-value 140.0 Pos=-43]
	dcuA	OA04_05850	anaerobic C4-dicarboxylate transporter
	cutA	OA04_05840	divalent-cation tolerance protein CutA
	dsbD	OA04_05830	Transmembrane protein-disulfide reductase
	-	OA04_05820	Putative transcriptional repressor YjdC

	(terminator)		
	fadH	OA04_06220	2,4-dienoyl CoA-reductase
>PhoP [nhmmer score 8.2 E-value 53.0 Pos=-136]
	-	OA04_06230	hypothetical protein

	argR	OA04_06470	arginine repressor ArgR
>PhoP [nhmmer score 8.7 E-value 24.0 Pos=-70]
	mdh	OA04_06480	malate dehydrogenase
	(terminator)		

	-	OA04_06700	Hypothetical protein
	-	OA04_06710	-
	-	OA04_06730	Hypothetical protein
>PhoP [nhmmer score 7.0 E-value 130.0 Pos=-294]
	evr	OA04_06740	virulence regulator

>PhoP [nhmmer score 7.9 E-value 47.0 Pos=-35]
	nlpI	OA04_06860	lipoprotein NlpI
	deaD	OA04_06870	DEAD/DEAH box helicase
	(terminator)		

>PhoP [nhmmer score 6.6 E-value 120.0 Pos=-81]
	tadD	OA04_07880	Flp pilus assembly protein TadD
	tadE	OA04_07890	pseudopilin
	-	OA04_07900	hypothetical protein
	tadG	OA04_07910	Flp pilus assembly protein TadG
	-	OA04_07920	putative outer membrane protein, Ig family
	-	OA04_07930	Putative efflux outer membrane protein
	-	OA04_07940	hemolysin D
	-	OA04_07950	multidrug transporter
	-	OA04_07960	hypothetical protein
	(terminator)		

	(terminator)		
	actP	OA04_07980	acetate permease
	-	OA04_07990	hypothetical protein
	acs	OA04_08000	Acetyl CoA synthase
>PhoP [nhmmer score 9.7 E-value 11.0 Pos=-469]
	hexY	OA04_08010	global regulatory protein

	(terminator)		
	pfo	OA04_08130	pyruvate-flavodoxin oxidoreductase
>PhoP [nhmmer score 8.8 E-value 33.0 Pos=-633]
	-	OA04_08150	GNAT family acetyltransferase
	(terminator)		

>PhoP [nhmmer score 5.2 E-value 420.0 Pos=-45]
	-	OA04_08180	extracellular solute-binding protein family 3

>PhoP [nhmmer score 6.9 E-value 95.0 Pos=-26]
	-	OA04_08240	hypothetical protein

>PhoP [nhmmer score 8.2 E-value 52.0 Pos=-168]
	mntH	OA04_08450	manganese transport protein MntH
	(terminator)		

>PhoP [nhmmer score 7.9 E-value 45.0 Pos=-218]
	-	OA04_08470	hypothetical protein
	-	OA04_08460	4-oxalocrotonate tautomerase family enzyme
	(terminator)		

>PhoP [nhmmer score 10.8 E-value 4.8 Pos=-12], [nhmmer score 9.0 E-value 28.0 Pos=-8]
	-	OA04_08600	ABC transporter periplasmic-binding protein
	-	OA04_08590	amino acid ABC transporter permease
	-	OA04_08580	ABC transporter ATP-binding protein
	(terminator)		

>PhoP [nhmmer score 8.9 E-value 21.0 Pos=3], [nhmmer score 7.7 E-value 53.0 Pos=-12]
	bglH	OA04_08630	PTS system beta-glucoside-specific EIIBCA component
	bglD	OA04_08620	beta-glucosidase
	bglJ	OA04_08610	transcriptional antiterminator, BglJ
	(terminator)		
	(terminator)		

	(terminator)		
	rpiB	OA04_08660	ribose-5-phosphate isomerase B
>PhoP [nhmmer score 8.0 E-value 63.0 Pos=-325], [nhmmer score 7.4 E-value 100.0 Pos=-218]
	-	OA04_08670	hypothetical protein
	-	OA04_08680	transporter
	-	OA04_08690	dihydroxyacetone kinase
	tpiA_2	OA04_08700	triosephosphate isomerase
	-	OA04_08710	sugar phosphate isomerase
	-	OA04_08720	hypothetical protein
	(terminator)		

>PhoP [nhmmer score 6.6 E-value 130.0 Pos=-10]
	maeB	OA04_08740	malic enzyme
	(terminator)		
	(terminator)		

>PhoP [nhmmer score 9.0 E-value 27.0 Pos=-109], [nhmmer score 7.6 E-value 81.0 Pos=-186]
	-	OA04_09320	Biopolymer transport protein ExbD/TolR
	-	OA04_09310	TonB-like protein
	-	OA04_09300	TonB-dependent receptor
	(terminator)		
	-	OA04_09290	MotA/TolQ/ExbB proton channel
	-	OA04_09280	Phospholipase D
	-	OA04_09270	putative exported protein
	(terminator)		

	fimA	OA04_09500	type 1 fimbriae major subunit protein (pilin)
>PhoP [nhmmer score 9.8 E-value 15.0 Pos=-460], [nhmmer score 6.6 E-value 140.0 Pos=-237], [nhmmer score 8.1 E-value 56.0 Pos=-237]
	-	OA04_09510	CadC family transcriptional regulator
	-	OA04_09520	putative exported protein

>PhoP [nhmmer score 5.6 E-value 300.0 Pos=-124]
	-	OA04_09550	Hypothetical protein
	(terminator)		

	(terminator)		
	-	OA04_09620	Alpha/beta hydrolase fold-3 domain protein
>PhoP [nhmmer score 8.0 E-value 62.0 Pos=-44]
	-	OA04_09630	transcriptional regulator, MarR family
	(terminator)		

>PhoP [nhmmer score 9.2 E-value 17.0 Pos=-39]
	-	OA04_09840	hypothetical protein
	-	OA04_09830	hypothetical protein

>PhoP [nhmmer score 6.1 E-value 180.0 Pos=-82]
	phnC	OA04_10270	phosphonate ABC transporter, ATPase subunit
	phnD	OA04_10280	phosphonate ABC transporter, periplasmic phosphonate binding protein
	phnE	OA04_10290	phosphonate ABC transporter, inner membrane subunit
	phnE2	OA04_10300	phosphonate ABC transporter, inner membrane subunit
	(terminator)		

>PhoP [nhmmer score 7.5 E-value 62.0 Pos=-34]
	-	OA04_10330	Inner membrane protein
	(terminator)		
	-	OA04_10320	putative lipoprotein

>PhoP [nhmmer score 5.6 E-value 290.0 Pos=-290]
	lgt	OA04_10370	prolipoprotein diacylglyceryl transferase
	thyA	OA04_10380	thymidylate synthase
	(terminator)		

	lfeR	OA04_10490	LacI-family transcriptional regulator
>PhoP [nhmmer score 7.1 E-value 130.0 Pos=-72]
	lfeW	OA04_10500	mandelate racemase/muconate lactonizing protein

	(terminator)		
	argA	OA04_10510	N-acetylglutamate synthase
>PhoP [nhmmer score 8.7 E-value 24.0 Pos=-86]
	amiC	OA04_10520	N-acetylmuramoyl-L-alanine amidase
	(terminator)		

	(terminator)		
	-	OA04_10570	dihydrodipicolinate synthase
	-	OA04_10580	TetR family transcription factor
	-	OA04_10590	hydrolase
	-	OA04_10600	Glutathione transporter ATP-binding protein
	-	OA04_10610	ABC transporter permease
	-	OA04_10620	ABC transporter permease
	-	OA04_10630	ABC transporter substrate binding protein
>PhoP [nhmmer score 7.9 E-value 66.0 Pos=-195]
	-	OA04_10640	biotin sulfoxide reductase
	tcdA	OA04_10650	tRNA threonylcarbamoyladenosine dehydratase

>PhoP [nhmmer score 8.1 E-value 40.0 Pos=-183]
	dxr	OA04_10910	1-deoxy-D-xylulose 5-phosphate reductoisomerase
	(terminator)		
	uppS	OA04_10920	undecaprenyl pyrophosphate synthetase
	cdsA	OA04_10930	CDP-diglyceride synthase
	rseP	OA04_10940	inner membrane zinc RIP metalloprotease
	bamA	OA04_10950	Outer membrane protein required for OM biogenesis
	(terminator)		
	ompH	OA04_10960	periplasmic chaperone
	lpxD_1	OA04_10970	UDP-3-O-[3-hydroxymyristoyl] glucosamine N-acyltransferase
	(terminator)		
	(terminator)		
	fabZ	OA04_10980	3R-hydroxymyristoyl acyl carrier protein (ACP) dehydratase
	lpxA	OA04_10990	UDP-N-acetylglucosamine acyltransferase
	lpxB	OA04_11000	lipid-A-disaccharide synthase
	rnhB	OA04_11010	ribonuclease HII
	dnaE	OA04_11020	DNA polymerase III subunit alpha
	accA	OA04_11030	acetyl-CoA carboxylase carboxyltransferase subunit alpha
	(terminator)		
	-	OA04_11040	Uncharacterized protein YaeR
	tilS	OA04_11050	tRNA(Ile) lysidine (L34) synthase
	(terminator)		

	(terminator)		
	(terminator)		
	mutS	OA04_11100	DNA mismatch repair protein MutS
>PhoP [nhmmer score 8.3 E-value 49.0 Pos=-226]
	-	OA04_11120	membrane protein
	(terminator)		

>PhoP [nhmmer score 7.9 E-value 45.0 Pos=-12]
	-	OA04_11140	hypothetical protein
	-	OA04_11130	hypothetical protein

>PhoP [nhmmer score 6.0 E-value 190.0 Pos=0]
	-	OA04_11160	glutathione S-transferase

>PhoP [nhmmer score 8.5 E-value 42.0 Pos=-41]
	phnA	OA04_11250	phosphonoacetate hydrolase
	(terminator)		
	mltB	OA04_11260	lytic murein transglycosylase B
	(terminator)		
	(terminator)		

	(terminator)		
	pelI	OA04_11360	Pectate lyase PelI
>PhoP [nhmmer score 10.3 E-value 9.7 Pos=-396], [nhmmer score 9.1 E-value 27.0 Pos=-378]
	pehA	OA04_11370	endo-polygalacturonase
	(terminator)		
	(terminator)		

>PhoP [nhmmer score 6.4 E-value 140.0 Pos=-204]
	aroL	OA04_11440	shikimate kinase
	-	OA04_11450	hypothetical protein
	(terminator)		

	-	OA04_11490	transcriptional regulator, GntR family
>PhoP [nhmmer score 6.3 E-value 150.0 Pos=-217]
	-	OA04_11500	Methyl-accepting chemotaxis sensory transducer with Cache sensor
	(terminator)		

>PhoP [nhmmer score 8.9 E-value 21.0 Pos=-103]
	yajC	OA04_11680	SecDFyajC inner membrane secretion protein complex subunit
	secD	OA04_11690	preprotein translocase subunit SecD
	secF	OA04_11700	SecDFyajC inner membrane secretion protein complex subunit
	(terminator)		

>PhoP [nhmmer score 8.9 E-value 29.0 Pos=-371]
	cyoA	OA04_11900	cytochrome o ubiquinol oxidase subunit II
	cyoB	OA04_11890	cytochrome O ubiquinol oxidase subunit I
	cyoC	OA04_11880	cytochrome o ubiquinol oxidase subunit III
	cyoD	OA04_11870	cytochrome o ubiquinol oxidase subunit IV
	cyoE	OA04_11860	protoheme IX farnesyltransferase
	(terminator)		
	(terminator)		

>PhoP [nhmmer score 7.4 E-value 95.0 Pos=-50]
	hha	OA04_12140	hemolysin expression-modulating protein
	(terminator)		

>PhoP [nhmmer score 5.4 E-value 360.0 Pos=-59]
	tomB	OA04_12150	Toxin overexpression modulator
	hha	OA04_12140	hemolysin expression-modulating protein
	(terminator)		

>PhoP [nhmmer score 7.4 E-value 98.0 Pos=-192]
	menD	OA04_12670	2-succinyl-5-enolpyruvyl-6-hydroxy-3- cyclohexene-1-carboxylate synthase
	menH	OA04_12680	2-succinyl-6-hydroxy-2, 4-cyclohexadiene-1-carboxylate synthase
	menB	OA04_12690	naphthoate synthase
	menC	OA04_12700	O-succinylbenzoate synthase
	menE	OA04_12710	O-succinylbenzoic acid--CoA ligase
	(terminator)		

>PhoP [nhmmer score 6.1 E-value 180.0 Pos=-478]
	hybO	OA04_12810	hydrogenase 2 small subunit
	hybA	OA04_12820	hydrogenase 2 protein HybA
	hybB	OA04_12830	Hydrogenase 2 cytochrome b type component
	hybC	OA04_12840	hydrogenase 2 large subunit
	hybD	OA04_12850	hydrogenase 2 maturation endopeptidase
	hybE	OA04_12860	hydrogenase 2-specific chaperone
	(terminator)		

	hycI	OA04_12930	hydrogenase 3 maturation protease
	hyfJ	OA04_12940	hydrogenase-4 subunit J
	hyfI	OA04_12950	hydrogenase-4 subunit I
	hyfH	OA04_12960	hydrogenase 4 subunit H
	hyfG	OA04_12970	hydrogenase-4 subunit G
	hyfF	OA04_12980	hydrogenase 4 subunit F
	hyfE	OA04_12990	hydrogenase 4 membrane subunit
	hyfD	OA04_13000	hydrogenase 4 subunit D
	hyfC	OA04_13010	hydrogenase-4 subunit C
	hyfB	OA04_13020	hydrogenase 4 subunit B
	hyfA	OA04_13030	hydrogenase-4 subunit A
>PhoP [nhmmer score 9.3 E-value 23.0 Pos=-91]
	hydN	OA04_13040	electron transport protein HydN
	fdhF	OA04_13050	formate dehydrogenase H
	hypF	OA04_13060	hydrogenase maturation protein

>PhoP [nhmmer score 7.1 E-value 130.0 Pos=-88], [nhmmer score 7.7 E-value 52.0 Pos=-179]
	lipA	OA04_13510	lipoyl synthase
	(terminator)		

	(terminator)		
	fldA	OA04_14070	flavodoxin FldA
>PhoP [nhmmer score 5.1 E-value 470.0 Pos=-597], [nhmmer score 7.8 E-value 49.0 Pos=-44]
	-	OA04_14090	methyl-accepting chemotaxis sensory transducer

	(terminator)		
	-	OA04_14140	EamA-like transporter domain protein
	kdpE	OA04_14150	DNA-binding transcriptional activator KdpE
	kdpD	OA04_14160	osmosensitive K+ channel signal transduction histidine kinase
	kdpC	OA04_14170	potassium-transporting ATPase, C subunit
	kdpB	OA04_14180	potassium-transporting ATPase subunit B
	kdpA	OA04_14190	potassium-transporting ATPase subunit A
>PhoP [nhmmer score 5.4 E-value 360.0 Pos=-495], [nhmmer score 6.8 E-value 110.0 Pos=-345], [nhmmer score 9.6 E-value 18.0 Pos=-217], [nhmmer score 6.2 E-value 160.0 Pos=-200]
	-	OA04_14200	putative secreted DUF2517 family protein
	(terminator)		

>PhoP [nhmmer score 8.4 E-value 31.0 Pos=-472]
	cydA1	OA04_14430	cytochrome D ubiquinol oxidase subunit I
	cydB1	OA04_14440	cytochrome D ubiquinol oxidase subunit II
	cydX	OA04_14450	cytochrome d (bd-I) ubiquinol oxidase subunit X
	-	OA04_14460	cyd operon protein YbgE
	(terminator)		
	ybgC	OA04_14470	Acyl-CoA thioesterase
	tolQ	OA04_14480	colicin uptake protein TolQ
	tolR	OA04_14490	colicin uptake protein TolR
	tolA	OA04_14500	cell envelope integrity inner membrane protein TolA
	tolB	OA04_14510	translocation protein TolB
	pal	OA04_14520	peptidoglycan-associated outer membrane lipoprotein
	-	OA04_14530	tol-pal system protein YbgF
	-	OA04_14540	-
	-	OA04_14550	-

>PhoP [nhmmer score 8.2 E-value 52.0 Pos=-159]
	cusF	OA04_14660	efflux metallochaperone
	-	OA04_14650	outer membrane efflux protein
	cusB	OA04_14640	cation efflux system protein CusB
	cusA	OA04_14630	cation efflux system protein CusA
	gpmA	OA04_14620	phosphoglyceromutase
	(terminator)		

>PhoP [nhmmer score 8.8 E-value 34.0 Pos=-141]
	fdnG	OA04_14900	formate dehydrogenase, nitrate-inducible, major subunit
	fdnH	OA04_14890	formate dehydrogenase, nitrate-inducible, iron-sulfur subunit
	fdnI	OA04_14880	formate dehydrogenase-N subunit gamma
	(terminator)		
	(terminator)		

	(terminator)		
	-	OA04_14970	hypothetical protein
	-	OA04_14980	hypothetical protein
	-	OA04_14990	Inner membrane protein
>PhoP [nhmmer score 6.3 E-value 160.0 Pos=-268]
	wecA2	OA04_15010	undecaprenyl-phosphate alpha-N-acetylglucosaminyltransferase
	wza	OA04_15020	polysaccharide export protein
	wzb	OA04_15030	protein tyrosine phosphatase
	wzc	OA04_15040	tyrosine-protein kinase Wzc
	(terminator)		

>PhoP [nhmmer score 7.3 E-value 110.0 Pos=-170], [nhmmer score 6.0 E-value 190.0 Pos=-104]
	rmlA	OA04_15050	glucose-1-phosphate thymidylyltransferase
	rfbD	OA04_15060	dTDP-4-dehydrorhamnose reductase
	rfbC	OA04_15070	dTDP-6-deoxy-D-glucose-3,5 epimerase
	nifV	OA04_15080	homocitrate synthase
	-	OA04_15090	hypothetical protein
	kdsB_1	OA04_15100	3-deoxy-manno-octulosonate cytidylyltransferase
	rfbX	OA04_15110	Putative O-antigen transporter
	-	OA04_15120	hypothetical protein
	-	OA04_15130	transferase family (hexapeptide motif)
	-	OA04_15140	dTDP-glucose 4,6-dehydratase
	-	OA04_15150	hypothetical protein
	-	OA04_15160	hypothetical protein
	-	OA04_15170	dTDP-rhamnosyl transferase rfbF
	-	OA04_15180	glycosyl transferase group 1
	galF	OA04_15190	UTP-glucose-1-phosphate uridylyltransferase
	(terminator)		

>PhoP [nhmmer score 6.8 E-value 100.0 Pos=-56]
	bglY	OA04_15270	beta-glucosidase
	bglK	OA04_15280	putative beta-glucoside operon antiterminator

	(terminator)		
	-	OA04_15310	Antibiotic biosynthesis monooxygenase
	-	OA04_15320	transcriptional regulator
>PhoP [nhmmer score 7.5 E-value 91.0 Pos=-96]
	iolA	OA04_15330	Methylmalonate semialdehyde dehydrogenase, acylating
	(terminator)		
	iolD	OA04_15340	3D-(3,5/4)-trihydroxycyclohexane-1,2-dione hydrolase
	(terminator)		
	(terminator)		

	-	OA04_15520	hypothetical protein
	-	OA04_15530	hypothetical protein
>PhoP [nhmmer score 7.0 E-value 94.0 Pos=-284]
	-	OA04_15540	flavin reductase-like domain protein

>PhoP [nhmmer score 7.2 E-value 110.0 Pos=-672]
	ardC	OA04_15660	antirestriction protein
	(terminator)		
	(terminator)		

>PhoP [nhmmer score 6.3 E-value 160.0 Pos=-556]
	-	OA04_15900	phage exclusion protein Lit
	(terminator)		

	-	OA04_15950	transcriptional regulator
>PhoP [nhmmer score 7.3 E-value 110.0 Pos=-80]
	-	OA04_15960	transcriptional regulator

>PhoP [nhmmer score 8.2 E-value 53.0 Pos=-107], [nhmmer score 5.1 E-value 460.0 Pos=-100]
	-	OA04_15970	transcriptional regulator
	(terminator)		

	(terminator)		
	cycA	OA04_16030	D-alanine/D-serine/glycine permease
>PhoP [nhmmer score 6.0 E-value 200.0 Pos=-64]
	-	OA04_16040	-

>PhoP [nhmmer score 7.6 E-value 85.0 Pos=-429], [nhmmer score 5.1 E-value 440.0 Pos=-135]
	-	OA04_16050	hypothetical protein

>PhoP [nhmmer score 9.6 E-value 13.0 Pos=-628], [nhmmer score 7.3 E-value 110.0 Pos=-312]
	htrB	OA04_16160	Lipid A biosynthesis, lauroyl/myristoyl acyltransferase

>PhoP [nhmmer score 8.7 E-value 36.0 Pos=-237]
	chbP	OA04_16170	N,N'-diacetylchitobiose phosphorylase

>PhoP [nhmmer score 5.5 E-value 330.0 Pos=-487]
	flhD	OA04_16230	transcriptional activator FlhD
	flhC	OA04_16240	transcriptional activator FlhC
	motA	OA04_16250	flagellar motor protein MotA
	motB	OA04_16260	flagellar motor protein
	cheA	OA04_16270	chemotaxis signal transduction histidine kinase
	cheW	OA04_16280	purine-binding chemotaxis protein
	(terminator)		
	cheD	OA04_16290	methyl-accepting chemotaxis protein

>PhoP [nhmmer score 10.3 E-value 10.0 Pos=-57]
	fliL	OA04_16570	flagellar basal body-associated protein FliL
	fliM	OA04_16560	flagellar motor switch protein FliM
	fliN	OA04_16550	flagellar motor switch protein FliN
	fliO	OA04_16540	flagellar protein
	fliP	OA04_16530	flagellar biosynthesis protein FliP
	fliQ	OA04_16520	flagellar biosynthesis protein FliQ
	fliR	OA04_16510	flagellar biosynthesis protein FliR

>PhoP [nhmmer score 8.0 E-value 59.0 Pos=-178]
	phoH	OA04_16810	PhoH family protein
	(terminator)		

>PhoP [nhmmer score 6.9 E-value 98.0 Pos=-46]
	-	OA04_16830	Ribose/galactose isomerase
	(terminator)		

	(terminator)		
	sulA	OA04_16930	SOS cell division inhibitor
>PhoP [nhmmer score 7.3 E-value 110.0 Pos=-76]
	sxy	OA04_16940	competence-specific regulator

	(terminator)		
	ariR	OA04_17070	Regulator of Acid Resistance
>PhoP [nhmmer score 6.9 E-value 100.0 Pos=-215]
	-	OA04_17080	NUDIX hydrolase
	-	OA04_17090	isochorismatase hydrolase
	-	OA04_17100	GCN5-related N-acetyltransferase
	-	OA04_17110	UspA domain protein

	(terminator)		
	-	OA04_17120	hypothetical protein
	-	OA04_17130	hypothetical protein
>PhoP [nhmmer score 6.2 E-value 160.0 Pos=-107]
	-	OA04_17140	hypothetical protein
	(terminator)		
	-	OA04_17150	Hypothetical protein
	(terminator)		
	(terminator)		

>PhoP [nhmmer score 6.9 E-value 98.0 Pos=-86]
	-	OA04_17150	Hypothetical protein
	(terminator)		
	(terminator)		

>PhoP [nhmmer score 7.8 E-value 74.0 Pos=-634], [nhmmer score 6.3 E-value 150.0 Pos=-118]
	-	OA04_17160	methyl-accepting chemotaxis protein
	(terminator)		

>PhoP [nhmmer score 7.1 E-value 85.0 Pos=-66]
	acpP	OA04_17420	acyl carrier protein
	(terminator)		
	fabF	OA04_17430	3-oxoacyl-(acyl carrier protein) synthase II
	(terminator)		
	pabC	OA04_17440	4-amino-4-deoxychorismate lyase
	-	OA04_17450	Septation protein YceG
	tmk	OA04_17460	thymidylate kinase
	holB	OA04_17470	DNA polymerase III subunit delta'
	-	OA04_17480	putative metal-dependent hydrolase YcfH

>PhoP [nhmmer score 7.2 E-value 78.0 Pos=-113]
	arbF	OA04_18100	PTS system beta-glucoside-specific transporter subunit IIABC
	arbB	OA04_18110	6-phospho-beta-glucosidase
	(terminator)		
	(terminator)		

>PhoP [nhmmer score 5.8 E-value 260.0 Pos=-49], [nhmmer score 7.8 E-value 69.0 Pos=-42]
	narP	OA04_18390	transcriptional regulator NarP

	mepH	OA04_18690	Murein DD-endopeptidase, space-maker hydrolase
>PhoP [nhmmer score 7.4 E-value 99.0 Pos=-364]
	grxD	OA04_18700	Monothiol glutaredoxin Grx4 with CGFS motif
	(terminator)		

	slyB	OA04_18750	outer membrane lipoprotein
>PhoP [nhmmer score 8.8 E-value 23.0 Pos=-106]
	anmK	OA04_18760	anhydro-N-acetylmuramic acid kinase
	mliC	OA04_18770	Membrane bound lysozyme inhibitor of c-type lysozyme
	pdxH	OA04_18780	pyridoxamine 5'-phosphate oxidase

>PhoP [nhmmer score 7.3 E-value 110.0 Pos=-119]
	acnA	OA04_18840	aconitate hydratase
	(terminator)		

	(terminator)		
	ribA	OA04_18880	GTP cyclohydrolase II
>PhoP [nhmmer score 6.9 E-value 100.0 Pos=-164]
	pgpB	OA04_18890	phosphatidylglycerophosphatase B
	(terminator)		
	(terminator)		

>PhoP [nhmmer score 7.2 E-value 120.0 Pos=-359]
	osmB	OA04_19030	Osmotically-inducible lipoprotein B precursor
	(terminator)		

>PhoP [nhmmer score 6.8 E-value 100.0 Pos=-188]
	cstA	OA04_19050	carbon starvation protein
	(terminator)		
	(terminator)		

>PhoP [nhmmer score 6.7 E-value 110.0 Pos=-140]
	-	OA04_19150	NADH:flavin oxidoreductase
	(terminator)		
	-	OA04_19160	putative thiamine biosynthesis protein
	(terminator)		

>PhoP [nhmmer score 8.8 E-value 33.0 Pos=-200]
	pixA	OA04_19170	Inclusion body protein

	-	OA04_19320	hypothetical protein
	(terminator)		
	-	OA04_19330	hypothetical protein
	-	OA04_19340	filamentous hemagglutinin family outer membrane protein
	-	OA04_19350	RTX toxin-activating protein C
	-	OA04_19360	Polypeptide-transport-associated domain protein ShlB-type
>PhoP [nhmmer score 7.4 E-value 65.0 Pos=-364]
	-	OA04_19370	putative P-loop NTPase
	-	OA04_19380	putative inner membrane heat shock protein
	-	OA04_19390	peptidase
	tyrR	OA04_19400	DNA-binding transcriptional regulator TyrR
	(terminator)		

	(terminator)		
	-	OA04_19780	hypothetical protein
>PhoP [nhmmer score 6.3 E-value 160.0 Pos=-433], [nhmmer score 8.1 E-value 55.0 Pos=-429]
	-	OA04_19790	YdbJ precursor

>PhoP [nhmmer score 5.7 E-value 280.0 Pos=-302]
	-	OA04_19900	hypothetical protein
	(terminator)		

	(terminator)		
	(terminator)		
	asr	OA04_19910	acid shock repeat protein
	(terminator)		
	rstB	OA04_19920	sensor protein RstB
	rstA	OA04_19930	DNA-binding transcriptional regulator RstA
>PhoP [nhmmer score 5.6 E-value 300.0 Pos=-139]
	-	OA04_19940	Hypothetical protein

>PhoP [nhmmer score 6.4 E-value 140.0 Pos=-346]
	chaA	OA04_20020	calcium/sodium:proton antiporter
	dauA	OA04_20000	C4-dicarboxylic acid transporter
	(terminator)		

>PhoP [nhmmer score 7.7 E-value 55.0 Pos=-129]
	-	OA04_20060	acyltransferase 3

	(terminator)		
	-	OA04_20170	alanine racemase domain protein
	-	OA04_20180	Putative ornithine cyclodeaminase
	-	OA04_20190	Serine/threonine dehydratase family protein
>PhoP [nhmmer score 5.5 E-value 330.0 Pos=-239], [nhmmer score 6.3 E-value 170.0 Pos=-239]
	-	OA04_20200	putative DNA-binding protein
	-	OA04_20210	Monofunctional biosynthetic peptidoglycan transglycosylase

	-	OA04_20430	putative phosphatase
>PhoP [nhmmer score 7.1 E-value 130.0 Pos=-318]
	-	OA04_20440	ABC transporter ATP-binding protein
	-	OA04_20450	ABC transporter permease
	-	OA04_20460	N-acylamino acid racemase

	pelP	OA04_21040	periplasmic pectate lyase
	(terminator)		
	-	OA04_21050	KdgM-like porin
	-	OA04_21060	KdgM-like oligalacturonate-specific porin
>PhoP [nhmmer score 7.2 E-value 79.0 Pos=-673]
	hrpK	OA04_21070	Pathogenicity locus protein hrpK

>PhoP [nhmmer score 9.4 E-value 15.0 Pos=-50]
	-	OA04_21180	hypothetical protein
	arsR	OA04_21190	DNA-binding transcriptional repressor ArsR
	arsB	OA04_21200	arsenical pump membrane protein
	arsC	OA04_21210	arsenate reductase

>PhoP [nhmmer score 7.6 E-value 57.0 Pos=-12]
	-	OA04_21250	ABC transporter substrate binding protein
	-	OA04_21240	acetyltransferase
	-	OA04_21230	polar amino acid ABC transporter, inner membranesubunit
	-	OA04_21220	ABC transporter ATP-binding protein

	-	OA04_21220	ABC transporter ATP-binding protein
	-	OA04_21230	polar amino acid ABC transporter, inner membranesubunit
	-	OA04_21240	acetyltransferase
	-	OA04_21250	ABC transporter substrate binding protein
	-	OA04_21260	ABC transporter substrate binding protein
	-	OA04_21270	Flavin utilizing monooxygenase
>PhoP [nhmmer score 5.5 E-value 320.0 Pos=-206]
	-	OA04_21280	putative flavin reductase
	(terminator)		

	(terminator)		
	-	OA04_21290	peptidase
>PhoP [nhmmer score 9.2 E-value 24.0 Pos=-279], [nhmmer score 7.1 E-value 83.0 Pos=-147], [nhmmer score 6.4 E-value 150.0 Pos=-107]
	-	OA04_21300	luciferase-like monooxygenase
	-	OA04_21310	hypothetical protein
	(terminator)		
	-	OA04_21320	Hypothetical protein
	(terminator)		

>PhoP [nhmmer score 6.1 E-value 190.0 Pos=-81]
	-	OA04_21350	hypothetical protein

	-	OA04_21510	Catalase inhibitor protein
	pth	OA04_21520	peptidyl-tRNA hydrolase
>PhoP [nhmmer score 7.6 E-value 84.0 Pos=-143]
	ychH	OA04_21530	putative inner membrane stress-induced protein
	(terminator)		
	(terminator)		
	(terminator)		

>PhoP [nhmmer score 7.3 E-value 100.0 Pos=-175]
	-	OA04_21840	soluble cytochrome b562
	(terminator)		
	-	OA04_21850	TetR family transcriptional regulator
	(terminator)		
	-	OA04_21860	major facilitator superfamily MFS_1
	(terminator)		
	(terminator)		
	-	OA04_21870	putative acetyltransferase
	-	OA04_21880	methyl-accepting chemotaxis sensory transducer
	(terminator)		

>PhoP [nhmmer score 6.3 E-value 160.0 Pos=-69]
	-	OA04_22130	drug resistance transporter, EmrB/QacA subfamily
	(terminator)		

	araH	OA04_22280	L-arabinose transporter permease
	araG	OA04_22290	L-arabinose transporter ATP-binding protein
	araF	OA04_22300	L-arabinose-binding periplasmic protein
>PhoP [nhmmer score 6.5 E-value 130.0 Pos=-150]
	araB	OA04_22310	L-ribulokinase
	araA	OA04_22320	L-arabinose isomerase
	(terminator)		

>PhoP [nhmmer score 6.8 E-value 100.0 Pos=-38]
	clsA	OA04_22660	cardiolipin synthetase
	-	OA04_22670	putative dsDNA-mimic protein
	(terminator)		

>PhoP [nhmmer score 5.5 E-value 330.0 Pos=-239]
	oppA2	OA04_22730	periplasmic oligopeptide-binding protein
	(terminator)		
	oppA1	OA04_22720	periplasmic oligopeptide-binding protein
	(terminator)		
	oppB	OA04_22710	oligopeptide transporter permease
	oppC	OA04_22700	oligopeptide transport system permease
	oppD	OA04_22690	oligopeptide transporter ATP-binding protein
	oppF	OA04_22680	oligopeptide transport ATP-binding protein
	(terminator)		

>PhoP [nhmmer score 6.4 E-value 150.0 Pos=-165]
	galU	OA04_22780	UTP--glucose-1-phosphate uridylyltransferase subunit GalU
	(terminator)		
	(terminator)		

	(terminator)		
	-	OA04_22930	Uncharacterized protein
	msrB	OA04_22940	methionine sulfoxide reductase B
>PhoP [nhmmer score 10.4 E-value 9.2 Pos=-299]
	gapA	OA04_22950	glyceraldehyde-3-phosphate dehydrogenase
	(terminator)		
	-	OA04_22960	D-hexose-6-phosphate epimerase-like protein

	yeaE	OA04_22980	aldo/keto reductase
	(terminator)		
	mipA	OA04_23000	MltA-interacting protein
>PhoP [nhmmer score 8.1 E-value 41.0 Pos=-384]
	prkA	OA04_23010	Serine protein kinase
	-	OA04_23020	Uncharacterized protein
	(terminator)		
	-	OA04_23030	Hemerythrin HHE cation binding domain protein
	-	OA04_23040	drug resistance transporter, Bcr/CflA subfamily

	dadA	OA04_23050	D-amino acid dehydrogenase small subunit
>PhoP [nhmmer score 6.0 E-value 220.0 Pos=-340], [nhmmer score 6.2 E-value 170.0 Pos=-205]
	-	OA04_23060	6-phosphofructokinase isozyme II
	-	OA04_23070	phosphotransferase system lactose/cellobiose-specific IIB subunit
	ulaA_2	OA04_23080	PTS system ascorbate-specific transporter subunitIIC
	-	OA04_23090	Hypothetical protein
	-	OA04_23100	PTS system transporter subunit IIA
	-	OA04_23110	kinase
	-	OA04_23120	deoxyribose-phosphate aldolase/phospho-2-dehydro-3-deoxyheptonate aldolase
	(terminator)		

>PhoP [nhmmer score 6.9 E-value 96.0 Pos=-136]
	paeX	OA04_23590	pectin acetylesterase
	-	OA04_23600	putative inner membrane protein

	(terminator)		
	yhjX	OA04_23820	Putative MFS antiporter, pyruvate-inducible
	ypdB	OA04_23830	Response regulator activating yhjX
	ypdA	OA04_23840	Sensor kinase regulating yhjX
	(terminator)		
	-	OA04_23850	Diguanylate cyclase/phosphodiesterase with PAS/PAC and GAF sensor domains
>PhoP [nhmmer score 5.4 E-value 340.0 Pos=-685]
	rdgA	OA04_23870	regulator of pectin lyase production
	(terminator)		
	(terminator)		
	(terminator)		

>PhoP [nhmmer score 7.8 E-value 74.0 Pos=-336], [nhmmer score 6.9 E-value 99.0 Pos=--1]
	-	OA04_23890	electron transport protein
	(terminator)		

	(terminator)		
	icdA	OA04_23900	Isocitrate dehydrogenase
>PhoP [nhmmer score 6.8 E-value 110.0 Pos=-78]
	rluE	OA04_23910	23S rRNA pseudouridine(2457) synthase
	nudJ	OA04_23920	Thiamine pyrophosphate (TPP) phosphatase
	mnmA	OA04_23930	tRNA(Gln,Lys,Glu) U34 2-thiouridylase
	hflD	OA04_23940	peripheral membrane protein
	purB	OA04_23950	adenylosuccinate lyase
	(terminator)		

>PhoP [nhmmer score 6.9 E-value 100.0 Pos=-162]
	phoP	OA04_23960	DNA-binding transcriptional regulator PhoP
	phoQ	OA04_23970	two-component sensor protein PhoQ
	roxA	OA04_23980	50S ribosomal protein L16 Arg81 hydroxylase
	(terminator)		

	-	OA04_24130	Extensin family protein
	-	OA04_24140	Malate/L-lactate dehydrogenase
>PhoP [nhmmer score 5.8 E-value 260.0 Pos=-174]
	-	OA04_24150	putative exported protein

	-	OA04_24170	hypothetical protein
>PhoP [nhmmer score 7.4 E-value 100.0 Pos=-664]
	ryeA	OA04_24200	-

	(terminator)		
	ftnA	OA04_24230	ferritin
>PhoP [nhmmer score 7.3 E-value 110.0 Pos=-320], [nhmmer score 6.9 E-value 100.0 Pos=-310], [nhmmer score 9.9 E-value 14.0 Pos=-272]
	holE	OA04_24240	DNA polymerase III subunit theta
	-	OA04_24250	hypothetical protein

	(terminator)		
	(terminator)		
	(terminator)		
	(terminator)		
	eda	OA04_24280	keto-hydroxyglutarate-aldolase/keto-deoxy- phosphogluconate aldolase
	(terminator)		
	zwf	OA04_24290	glucose-6-phosphate 1-dehydrogenase
>PhoP [nhmmer score 5.6 E-value 290.0 Pos=-275]
	hexR	OA04_24300	DNA-binding transcriptional regulator HexR

>PhoP [nhmmer score 9.0 E-value 28.0 Pos=-167]
	cutC	OA04_24520	copper homeostasis protein CutC
	(terminator)		

	-	OA04_24530	putative metal-dependent enzyme
>PhoP [nhmmer score 7.0 E-value 130.0 Pos=-361]
	argS	OA04_24540	arginyl-tRNA synthetase
	(terminator)		

	(terminator)		
	(terminator)		
	murJ	OA04_24550	Peptidoglycan biosynthesis protein, putative lipid II flippase
	-	OA04_24560	putative oxidoreductase
	-	OA04_24570	UPF0502 family protein
	rimJ	OA04_24580	ribosomal-protein-S5-alanine N-acetyltransferase
>PhoP [nhmmer score 6.1 E-value 190.0 Pos=-102]
	mdtH	OA04_24590	Multidrug resistance efflux transporter
	grxB	OA04_24600	glutaredoxin
	(terminator)		
	-	OA04_24610	DUF1439 family lipoprotein

>PhoP [nhmmer score 7.4 E-value 97.0 Pos=-231]
	ompF	OA04_24830	outer membrane porin F
	(terminator)		

>PhoP [nhmmer score 5.5 E-value 330.0 Pos=-199]
	pelN	OA04_24940	pectate lyase N
	(terminator)		
	(terminator)		

	citW	OA04_25230	citrate/acetate antiporter
>PhoP [nhmmer score 6.1 E-value 200.0 Pos=-303]
	citA	OA04_25240	two-component sensor kinase
	citB	OA04_25250	two-component response regulator

	(terminator)		
	-	OA04_25910	Inner membrane protein
>PhoP [nhmmer score 5.4 E-value 370.0 Pos=-129]
	-	OA04_25920	Putative AAE family transporter
	rybB	OA04_25930	-
	(terminator)		

	(terminator)		
	-	OA04_26020	Soluble aldose sugar dehydrogenase
	-	OA04_26030	Hypothetical protein
	-	OA04_26040	Hypothetical protein
>PhoP [nhmmer score 8.9 E-value 30.0 Pos=-34]
	rimO	OA04_26050	ribosomal protein S12 methylthiotransferase
	(terminator)		
	sanA	OA04_26060	putative vancomycin high temperature exclusion protein

	(terminator)		
	-	OA04_26090	methyl-accepting chemotaxis protein
>PhoP [nhmmer score 9.4 E-value 14.0 Pos=-51]
	-	OA04_26100	transcriptional regulator, LysR family
	adhC	OA04_26110	alcohol dehydrogenase
	yeiG	OA04_26120	S-formylglutathione/S-lactoylglutathione hydrolase
	(terminator)		
	-	OA04_26130	putative glutathione S-transferase

	-	OA04_26150	iron-containing alcohol dehydrogenase
>PhoP [nhmmer score 5.8 E-value 260.0 Pos=-348]
	-	OA04_26160	Putative ABC sugar transporter, ATP-binding protein
	-	OA04_26170	Putative ABC sugar transporter, permease protein

>PhoP [nhmmer score 8.2 E-value 37.0 Pos=-110]
	-	OA04_26190	TonB-dependent receptor
	(terminator)		

>PhoP [nhmmer score 8.1 E-value 40.0 Pos=16]
	-	OA04_26690	Hepatocellular carcinoma-associated protein p28-II

	(terminator)		
	ompX	OA04_26760	outer membrane protein X
>PhoP [nhmmer score 8.0 E-value 41.0 Pos=-206]
	rhtA	OA04_26770	Threonine/homoserine exporter

>PhoP [nhmmer score 7.4 E-value 100.0 Pos=1]
	-	OA04_27020	hypothetical protein
	-	OA04_27010	Lytic transglycosylase catalytic
	-	OA04_27000	Phage lipoprotein
	-	OA04_26990	hypothetical protein
	-	OA04_26980	hypothetical protein
	(terminator)		

>PhoP [nhmmer score 5.5 E-value 330.0 Pos=-127]
	pbpG	OA04_27160	D-alanyl-D-alanine endopeptidase

>PhoP [nhmmer score 8.8 E-value 23.0 Pos=-156]
	-	OA04_27540	secreted protein Hcp
	-	OA04_27530	hypothetical protein
	-	OA04_27520	hypothetical protein
	-	OA04_27510	hypothetical protein
	(terminator)		
	(terminator)		

>PhoP [nhmmer score 6.2 E-value 170.0 Pos=-2]
	nosA	OA04_27790	TonB dependent receptor
	(terminator)		
	-	OA04_27780	putative membrane protein
	(terminator)		

>PhoP [nhmmer score 6.0 E-value 220.0 Pos=-30], [nhmmer score 6.7 E-value 110.0 Pos=-10]
	-	OA04_27800	Hypothetical protein

	(terminator)		
	-	OA04_27820	-
>PhoP [nhmmer score 7.1 E-value 87.0 Pos=-10]
	mtfA	OA04_27830	Protein MtfA (Mlc titration factor A)
	-	OA04_27840	-
	-	OA04_27850	integrase

>PhoP [nhmmer score 7.0 E-value 94.0 Pos=-167]
	-	OA04_27980	FMN-dependent NADH-azoreductase

	(terminator)		
	-	OA04_28020	2-dehydropantoate 2-reductase
>PhoP [nhmmer score 9.7 E-value 12.0 Pos=-34]
	-	OA04_28030	AIG2 family protein
	(terminator)		

>PhoP [nhmmer score 6.9 E-value 99.0 Pos=-68], [nhmmer score 8.1 E-value 58.0 Pos=-53]
	-	OA04_28040	hypothetical protein
	metE2_2	OA04_28050	5- methyltetrahydropteroyltriglutamate/homocysteine S-methyltransferase
	(terminator)		

>PhoP [nhmmer score 9.4 E-value 14.0 Pos=-10]
	-	OA04_28290	TonB-dependent siderophore receptor

>PhoP [nhmmer score 6.9 E-value 95.0 Pos=-163], [nhmmer score 6.7 E-value 120.0 Pos=-52], [nhmmer score 5.3 E-value 390.0 Pos=-40]
	hasR	OA04_28700	TonB-dependent heme receptor
	(terminator)		
	hasA	OA04_28710	heme ABC transporter substrate-binding protein
	(terminator)		

>PhoP [nhmmer score 8.1 E-value 58.0 Pos=-576]
	dcuB	OA04_28750	anaerobic C4-dicarboxylate transporter
	(terminator)		

	(terminator)		
	-	OA04_28760	aspartate racemase
	-	OA04_28770	D-cysteine desulfhydrase
	tauB	OA04_28780	taurine transport ATP-binding protein
	tauC	OA04_28790	taurine transport system permease
	tauA	OA04_28800	Taurine ABC transporter, periplasmic binding protein
	-	OA04_28810	Malate/L-lactate dehydrogenase
>PhoP [nhmmer score 7.4 E-value 98.0 Pos=-209]
	-	OA04_28820	ABC transporter periplasmic binding protein
	-	OA04_28830	ABC transporter ATP-binding protein
	-	OA04_28840	ABC transporter permease
	-	OA04_28850	glycerol dehydrogenase
	(terminator)		

	cbl	OA04_28870	transcriptional regulator CysB-like protein
>PhoP [nhmmer score 7.8 E-value 48.0 Pos=-287]
	-	OA04_28880	AraC family transcription regulator
	-	OA04_28890	putative amino acid exporter

>PhoP [nhmmer score 7.0 E-value 97.0 Pos=-618], [nhmmer score 7.2 E-value 110.0 Pos=-382]
	citM	OA04_28990	CitMHS family citrate/H+ symporter
	(terminator)		
	-	OA04_29000	putative transcriptional regulator

>PhoP [nhmmer score 8.1 E-value 55.0 Pos=-620], [nhmmer score 8.4 E-value 44.0 Pos=-544], [nhmmer score 7.7 E-value 76.0 Pos=-510], [nhmmer score 7.6 E-value 84.0 Pos=-433]
	-	OA04_29010	sodium:dicarboxylate symporter
	(terminator)		

	-	OA04_29530	putative dehydratase
>PhoP [nhmmer score 9.1 E-value 26.0 Pos=-362]
	-	OA04_29540	ABC transporter permease
	-	OA04_29550	ABC transporter permease
	-	OA04_29560	ABC transporter ATP-binding protein
	-	OA04_29570	branched-chain amino acid aminotransferase

>PhoP [nhmmer score 5.6 E-value 300.0 Pos=-307], [nhmmer score 6.5 E-value 140.0 Pos=-298]
	cydA2	OA04_29880	cytochrome d ubiquinol oxidase subunit I
	cydB2	OA04_29890	cytochrome D ubiquinol oxidase subunit II
	cydX2	OA04_29900	cyd operon protein YbgT
	-	OA04_29910	hypothetical protein
	-	OA04_29920	Putative membrane protein

	(terminator)		
	-	OA04_29970	hypothetical protein
	hutY	OA04_29980	atypical short chain dehydrogenase
	hutX	OA04_29990	putative heme utilization carrier protein HutX
	hutW	OA04_30000	putative coproporphyrinogen oxidase
>PhoP [nhmmer score 7.0 E-value 93.0 Pos=-375]
	-	OA04_30010	Putative outer membrane receptor for iron compound or colicin
	-	OA04_30020	periplasmic binding protein
	(terminator)		

>PhoP [nhmmer score 7.8 E-value 74.0 Pos=11]
	dedA	OA04_30480	Membrane protein, DedA family
	(terminator)		

	-	OA04_30880	Hypothetical protein
	-	OA04_30890	Putative exported protein
	-	OA04_30900	hypothetical protein
>PhoP [nhmmer score 8.4 E-value 31.0 Pos=-565]
	-	OA04_30910	hypothetical protein

	(terminator)		
	outO	OA04_30990	type 4 prepilin-like proteins leader peptide processing protein
	outN	OA04_31000	type II secretion system protein N
	outM	OA04_31010	General secretion pathway M protein
	outL	OA04_31020	general secretion pathway protein L
	outK	OA04_31030	general secretion pathway protein K
	outJ	OA04_31040	general secretion pathway protein J
	outI	OA04_31050	general secretion pathway protein I
	outH	OA04_31060	general secretion pathway protein H
	outG	OA04_31070	general secretion pathway protein G
	outF	OA04_31080	general secretion pathway protein F
	outE	OA04_31090	general secretion pathway protein E
	outD	OA04_31100	General secretion pathway protein D
	outC	OA04_31110	General secretion pathway protein C
	(terminator)		
	pehX	OA04_31120	exo-poly-alpha-D-galacturonosidase
	-	OA04_31130	pectate lyase
>PhoP [nhmmer score 6.6 E-value 120.0 Pos=-333]
	outB	OA04_31140	general secretion pathway protein

>PhoP [nhmmer score 6.1 E-value 180.0 Pos=-50]
	dltD	OA04_31270	poly(glycerophosphate chain) D-alanine transfer protein
	-	OA04_31260	Hypothetical protein
	dltB	OA04_31250	peptidoglycan biosynthesis protein
	dltA	OA04_31240	D-alanine--poly(phosphoribitol) ligase subunit 1
	-	OA04_31230	acyl carrier protein
	(terminator)		

>PhoP [nhmmer score 7.2 E-value 110.0 Pos=-113]
	arnB	OA04_31410	UDP-4-amino-4-deoxy-L-arabinose--oxoglutarate aminotransferase
	arnC	OA04_31400	undecaprenyl phosphate 4-deoxy-4-formamido-L-arabinose transferase
	arnA	OA04_31390	NAD-dependent UDP-glucuronate dehydrogenase and UDP-ara4N formyltransferase
	arnD	OA04_31380	Undecaprenyl phosphate-aminoarabinose deformylase
	arnT	OA04_31370	4-amino-4-deoxy-L-arabinose transferase
	arnE	OA04_31360	4-amino-4-deoxy-L-arabinose-phosphoundecaprenol flippase subunit ArnE
	arnF	OA04_31350	4-amino-4-deoxy-L-arabinose-phosphoundecaprenol flippase subunit ArnF

	(terminator)		
	ugd	OA04_31420	UDP-glucose 6-dehydrogenase
>PhoP [nhmmer score 8.3 E-value 49.0 Pos=-463], [nhmmer score 7.9 E-value 66.0 Pos=-350]
	-	OA04_31430	diguanylate cyclase
	folD	OA04_31440	bifunctional 5,10-methylene-tetrahydrofolate dehydrogenase/ 5,10-methylene-tetrahydrofolate cyclohydrolase
	-	OA04_31450	Ribosome-associated protein of unknown function
	(terminator)		

>PhoP [nhmmer score 8.1 E-value 56.0 Pos=-352]
	sdaC	OA04_31520	serine transporter
	(terminator)		
	(terminator)		

>PhoP [nhmmer score 9.2 E-value 24.0 Pos=-125]
	-	OA04_31560	Hypothetical protein
	(terminator)		

>PhoP [nhmmer score 8.8 E-value 22.0 Pos=-238]
	mdtA	OA04_31830	efflux transporter, RND family, MFP subunit
	mdtB	OA04_31840	multidrug efflux system subunit MdtB
	mdtC	OA04_31850	multidrug efflux system subunit MdtC

>PhoP [nhmmer score 6.4 E-value 140.0 Pos=-131]
	mdtD	OA04_31870	multidrug efflux system protein MdtE
	baeS	OA04_31880	Signal transduction histidine-protein kinase BaeS
	baeR	OA04_31890	DNA-binding transcriptional regulator BaeR
	xat	OA04_31900	xenobiotic acetyl transferase
	-	OA04_31910	acetyltransferase
	(terminator)		

>PhoP [nhmmer score 7.3 E-value 72.0 Pos=-146]
	-	OA04_31930	U32 peptidase family protein

>PhoP [nhmmer score 7.4 E-value 67.0 Pos=-35]
	-	OA04_32000	IntB
	(terminator)		

>PhoP [nhmmer score 7.0 E-value 130.0 Pos=-298]
	chpR	OA04_32020	suppressor of growth inhibitory protein ChpA
	chpA	OA04_32030	toxin ChpA
	-	OA04_32040	Phosphoglycolate phosphatase

	-	OA04_32210	hypothetical protein
>PhoP [nhmmer score 6.0 E-value 200.0 Pos=-29]
	-	OA04_32230	hypothetical protein
	(terminator)		
	(terminator)		

>PhoP [nhmmer score 10.8 E-value 5.0 Pos=-197]
	-	OA04_32390	hypothetical protein
	-	OA04_32380	hypothetical protein
	(terminator)		

>PhoP [nhmmer score 7.3 E-value 100.0 Pos=-44]
	-	OA04_32420	hypothetical protein
	-	OA04_32410	hypothetical protein
	-	OA04_32400	hypothetical protein
	(terminator)		
	(terminator)		

>PhoP [nhmmer score 6.5 E-value 130.0 Pos=-12]
	-	OA04_32430	hypothetical protein
	-	OA04_32420	hypothetical protein
	-	OA04_32410	hypothetical protein
	-	OA04_32400	hypothetical protein
	(terminator)		
	(terminator)		

	-	OA04_32540	putative exported protein
>PhoP [nhmmer score 11.5 E-value 4.0 Pos=-183], [nhmmer score 7.1 E-value 130.0 Pos=-109]
	-	OA04_32550	exported choloylglycine hydrolase
	(terminator)		

>PhoP [nhmmer score 10.8 E-value 7.0 Pos=-464]
	gph_2	OA04_32710	Phosphoglycolate phosphatase
	-	OA04_32720	hypothetical protein
	(terminator)		

>PhoP [nhmmer score 7.3 E-value 100.0 Pos=-517]
	traJ	OA04_32820	Conjugal transfer relaxosome component TraJ
	-	OA04_32810	TrbJ
	-	OA04_32800	hypothetical protein
	-	OA04_32790	Hypothetical protein
	(terminator)		
	-	OA04_32780	Putative plasmid maintenance system antidote protein

	(terminator)		
	ndk	OA04_33040	nucleoside diphosphate kinase
>PhoP [nhmmer score 8.0 E-value 43.0 Pos=-249]
	aglA	OA04_33050	PTS system, alpha-glucoside-specific IIbc component
	aglB	OA04_33060	6-phospho-alpha-glucosidase
	sseA	OA04_33070	3-mercaptopyruvate sulfurtransferase
	-	OA04_33080	RpiR-family transcriptional regulator
	(terminator)		

>PhoP [nhmmer score 8.8 E-value 23.0 Pos=-82]
	yiuA	OA04_33210	ferric-enterobactin ABC-transporter, substrate binding periplasmic protein
	yiuB	OA04_33220	ferric-enterobactin ABC-transporter, permease component
	yiuC	OA04_33230	ferric-enterobactin ABC transporter ATP-binding protein
	(terminator)		

>PhoP [nhmmer score 10.0 E-value 13.0 Pos=-599], [nhmmer score 9.8 E-value 15.0 Pos=-613]
	-	OA04_33520	diguanylate cyclase with PAS/PAC and GAF sensor domains
	(terminator)		

	(terminator)		
	grcA	OA04_33700	autonomous glycyl radical cofactor GrcA
>PhoP [nhmmer score 6.2 E-value 160.0 Pos=-226]
	ung	OA04_33710	uracil-DNA glycosylase

>PhoP [nhmmer score 8.7 E-value 36.0 Pos=-51]
	pvcA	OA04_34840	pyoverdine biosynthesis protein
	(terminator)		

>PhoP [nhmmer score 8.4 E-value 46.0 Pos=-348], [nhmmer score 8.8 E-value 23.0 Pos=-355], [nhmmer score 7.3 E-value 71.0 Pos=-485]
	tssB	OA04_35180	type VI secretion protein TssB
	tssC	OA04_35170	type VI secretion protein TssC
	tssE	OA04_35160	type VI secretion system protein TssE
	tssF	OA04_35150	type VI secretion protein TssF
	tssG	OA04_35140	type VI secretion protein TssG
	tagH	OA04_35130	type VI secretion-associated protein TagH
	tssJ	OA04_35120	type VI secretion lipoprotein TssJ
	tssK	OA04_35110	type VI secretion protein TssK
	tssL	OA04_35100	type VI secretion system protein TssL
	tssH	OA04_35090	type VI secretion ATPase / effector chaperone
	vasH	OA04_35080	bacterial enhancer binding protein (bEBP)
	vasI	OA04_35070	type VI secretion-associated protein VasI
	vasJ	OA04_35060	type VI secretion-associated protein VasJ
	tssM	OA04_35050	type VI secretion protein TssM
	(terminator)		
	vasL	OA04_35040	type VI secretion-associated protein VasL
	-	OA04_35030	lipoprotein
	(terminator)		
	(terminator)		
	(terminator)		

>PhoP [nhmmer score 7.5 E-value 64.0 Pos=-169]
	-	OA04_35270	hypothetical protein

>PhoP [nhmmer score 8.9 E-value 21.0 Pos=-315]
	-	OA04_35370	regulatory protein DeoR
	(terminator)		
	-	OA04_35380	hypothetical protein
	-	OA04_35390	hypothetical protein
	-	OA04_35400	CP4-57 prophage inner membrane protein
	(terminator)		
	-	OA04_35410	DNA repair protein RadC
	cbeA	OA04_35420	antitoxin, type IV, cytoskeleton bundling-enhancing factor A
	cbtA	OA04_35430	toxin of type IV toxin-antitoxin system
	(terminator)		
	-	OA04_35440	hypothetical protein

>PhoP [nhmmer score 7.1 E-value 81.0 Pos=-196]
	-	OA04_35580	putative exported protein

>PhoP [nhmmer score 8.7 E-value 35.0 Pos=-164]
	-	OA04_35700	sulfite reductase (NADPH) hemoprotein, beta-component

>PhoP [nhmmer score 7.4 E-value 69.0 Pos=-23]
	-	OA04_36030	-
	(terminator)		

	(terminator)		
	gudP	OA04_36660	glucarate transporter
>PhoP [nhmmer score 8.3 E-value 49.0 Pos=-25]
	garD	OA04_36670	(D)-galactarate dehydrogenase
	(terminator)		

	(terminator)		
	-	OA04_36810	Methyl-accepting chemotaxis protein III, ribose and galactose sensor receptor
>PhoP [nhmmer score 6.6 E-value 130.0 Pos=-238]
	ppa	OA04_36820	inorganic pyrophosphatase
	(terminator)		

	(terminator)		
	(terminator)		
	ytfP	OA04_36830	Gamma-glutamyl cyclotransferase (GGCT) domain protein
	tamB	OA04_36840	translocation and assembly module for autotransporter export, inner membrane subunit
	tamA	OA04_36850	translocation and assembly module for autotransporter export, outer membrane subunit
>PhoP [nhmmer score 7.1 E-value 82.0 Pos=-119]
	msrA	OA04_36860	methionine sulfoxide reductase A
	(terminator)		
	-	OA04_36870	Inner membrane protein
	(terminator)		

>PhoP [nhmmer score 6.8 E-value 110.0 Pos=-11]
	-	OA04_36870	Inner membrane protein
	(terminator)		

	(terminator)		
	-	OA04_36940	putative exported protein
>PhoP [nhmmer score 6.3 E-value 160.0 Pos=-145]
	ipdC	OA04_36950	Indole-3-pyruvate decarboxylase

	(terminator)		
	rlmB	OA04_37120	23S rRNA mG2251 2'-O-ribose methyltransferase, SAM-dependent
	rnr	OA04_37130	exoribonuclease R
	nsrR	OA04_37140	Nitric oxide-sensitive repressor
>PhoP [nhmmer score 9.2 E-value 24.0 Pos=-275]
	-	OA04_37150	methyl-accepting chemotaxis protein
	(terminator)		

>PhoP [nhmmer score 8.4 E-value 31.0 Pos=-356], [nhmmer score 9.9 E-value 9.7 Pos=-268]
	-	OA04_37160	diguanylate cyclase

>PhoP [nhmmer score 9.8 E-value 11.0 Pos=16], [nhmmer score 8.5 E-value 41.0 Pos=-181]
	-	OA04_37600	hypothetical protein
	(terminator)		

>PhoP [nhmmer score 7.6 E-value 84.0 Pos=-533], [nhmmer score 7.1 E-value 120.0 Pos=-489], [nhmmer score 8.4 E-value 43.0 Pos=-254], [nhmmer score 6.8 E-value 110.0 Pos=-247]
	-	OA04_37650	hypothetical protein
	(terminator)		
	-	OA04_37660	Rhs
	(terminator)		
	-	OA04_37670	alpha-N-acetylglucosaminidase

	rhiR	OA04_37680	putative rhamnogalacturonides utilization transcriptional regulator, LacI family
	rhiF	OA04_37690	putative rhamnogalacturonides ABC transporter, permease component 1
	rhiG	OA04_37700	putative rhamnogalacturonides ABC transporter, permease component 2
	rhiK	OA04_37710	putative rhamnogalacturonides ABC transporter, ATP-binding protein
	rhiN2	OA04_37720	putative rhamnogalacturonyl hydrolase
	rhiX	OA04_37730	protein RhiX
>PhoP [nhmmer score 6.2 E-value 170.0 Pos=-316]
	rhiL	OA04_37750	putative rhamnogalacturonides ABC transporter, substrate-binding protein
	-	OA04_37760	hypothetical protein
	gspK	OA04_37770	putative glucosamine kinase
	-	OA04_37780	calcineurin-like phosphoesterase
	(terminator)		

>PhoP [nhmmer score 7.1 E-value 120.0 Pos=-100]
	ilvI	OA04_38710	acetolactate synthase 3 catalytic subunit
	ilvH	OA04_38700	acetolactate synthase 3 regulatory subunit
	(terminator)		

>PhoP [nhmmer score 6.2 E-value 170.0 Pos=-95]
	-	OA04_39300	transporter
	(terminator)		

	-	OA04_39390	Putative methyltransferase YjtD
>PhoP [nhmmer score 6.3 E-value 160.0 Pos=-616]
	arcA	OA04_39400	two-component response regulator
	(terminator)		

>PhoP [nhmmer score 6.6 E-value 120.0 Pos=-35]
	pgk	OA04_39590	phosphoglycerate kinase
	fbaA	OA04_39580	fructose-bisphosphate aldolase
	(terminator)		

	(terminator)		
	tktA	OA04_39610	transketolase
>PhoP [nhmmer score 7.6 E-value 82.0 Pos=-360]
	loiP	OA04_39630	Phe-Phe periplasmic metalloprotease, OM lipoprotein

>PhoP [nhmmer score 8.8 E-value 32.0 Pos=21]
	ahpC	OA04_39880	alkyl hydroperoxide reductase, C22 subunit
	(terminator)		
	ahpF	OA04_39870	alkyl hydroperoxide reductase
	(terminator)		
	(terminator)		
	(terminator)		

>PhoP [nhmmer score 7.7 E-value 53.0 Pos=-202]
	-	OA04_39910	hypothetical protein
	(terminator)		

	(terminator)		
	poxA	OA04_40120	lysyl-tRNA synthetase
>PhoP [nhmmer score 7.1 E-value 120.0 Pos=-50]
	frdA	OA04_40130	fumarate reductase (anaerobic) NAD/flavoprotein subunit
	frdB	OA04_40140	fumarate reductase (anaerobic) iron-sulfur subunit
	frdC	OA04_40150	fumarate reductase (anaerobic), membrane anchor subunit C
	frdD	OA04_40160	fumarate reductase (anaerobic), membrane anchor subunit D
	(terminator)		
	blc	OA04_40170	outer membrane lipoprotein Blc

	(terminator)		
	ntpA	OA04_40270	putative Na+/Pi-cotransporter YjjB
>PhoP [nhmmer score 8.7 E-value 25.0 Pos=-168]
	yflS	OA04_40290	putative malate transporter YflS
	(terminator)		

>PhoP [nhmmer score 6.0 E-value 190.0 Pos=-115], [nhmmer score 6.8 E-value 100.0 Pos=-215]
	aceB	OA04_40370	malate synthase
	aceA	OA04_40360	isocitrate lyase
	(terminator)		
	aceK	OA04_40350	bifunctional isocitrate dehydrogenase kinase/phosphatase protein

	(terminator)		
	argD	OA04_41170	bifunctional N-succinyldiaminopimelate-aminotransferase/acetylornithine transaminase protein
	pabA	OA04_41180	aminodeoxychorismate synthase subunit II
>PhoP [nhmmer score 6.7 E-value 120.0 Pos=-452], [nhmmer score 7.8 E-value 48.0 Pos=-420], [nhmmer score 7.0 E-value 90.0 Pos=-317]
	pelA	OA04_41190	pectate lyase I
	(terminator)		
	(terminator)		
	(terminator)		
	(terminator)		

>PhoP [nhmmer score 10.5 E-value 8.4 Pos=-505], [nhmmer score 9.3 E-value 15.0 Pos=-325]
	pelB	OA04_41200	pectate lyase II
	(terminator)		

>PhoP [nhmmer score 7.2 E-value 120.0 Pos=-26]
	-	OA04_41850	Hypothetical protein

>PhoP [nhmmer score 8.4 E-value 32.0 Pos=-56]
	-	OA04_42530	extracellular solute-binding protein family 3
	-	OA04_42540	Glutamate/glutamine/aspartate/asparagine transport system permease protein
	-	OA04_42550	polar amino acid ABC transporter, inner membranesubunit
	-	OA04_42560	General L-amino acid ABC transporter ATP-bindingprotein

	murI	OA04_43220	glutamate racemase
	(terminator)		
	(terminator)		
	btuB	OA04_43230	vitamin B12/cobalamin outer membrane transporter
>PhoP [nhmmer score 6.2 E-value 160.0 Pos=-437]
	trmA	OA04_43250	tRNA (uracil-5-)-methyltransferase

>PhoP [nhmmer score 7.4 E-value 100.0 Pos=-80]
	sftR	OA04_43750	LysR family transcriptional regulator SftR

>PhoP [nhmmer score 7.0 E-value 130.0 Pos=-690], [nhmmer score 7.8 E-value 72.0 Pos=-566]
	-	OA04_44120	methyl-accepting chemotaxis protein
	(terminator)		

	(terminator)		
	-	OA04_44140	aminotransferase
	(terminator)		
	livF	OA04_44150	leucine/isoleucine/valine transporter ATP-bindingsubunit
	livG	OA04_44160	leucine/isoleucine/valine transporter ATP-bindingsubunit
	livM	OA04_44170	leucine/isoleucine/valine transporter permease subunit
	livH	OA04_44180	branched-chain amino acid transporter permease subunit LivH
	livK	OA04_44190	High-affinity branched-chain amino acid ABC transporter, periplasmic binding protein
>PhoP [nhmmer score 9.2 E-value 17.0 Pos=-147]
	panM	OA04_44200	PanD autocleavage accelerator

>PhoP [nhmmer score 7.9 E-value 45.0 Pos=-95]
	dctA	OA04_44450	C4-dicarboxylate transporter DctA
	(terminator)		

>PhoP [nhmmer score 6.9 E-value 98.0 Pos=-40]
	-	OA04_44610	hypothetical protein
	(terminator)		

>PhoP [nhmmer score 6.2 E-value 170.0 Pos=-330]
	hcpB	OA04_44660	type VI secretion system effector, Hcp1 family
	(terminator)		
	vgrGa	OA04_44670	type VI secretion system VgrG family protein
	-	OA04_44680	hypothetical protein
	rhsA	OA04_44690	RhsA deoxyribonuclease, type VI secreted
	-	OA04_44700	putative RhsA immunity protein
	(terminator)		
	(terminator)		

>PhoP [nhmmer score 8.7 E-value 34.0 Pos=-207]
	maeN	OA04_44850	Na(+)-malate symporter
	(terminator)		

>PhoP [nhmmer score 6.4 E-value 140.0 Pos=-529]
	-	OA04_44910	sodium:sulfate symporter
	dcuS	OA04_44900	sensory histidine kinase DcuS
	dcuR	OA04_44890	DNA-binding transcriptional activator DcuR
	(terminator)		
	-	OA04_44880	Hypothetical protein
	-	OA04_44870	Putative membrane protein
	(terminator)		

	-	OA04_44960	Uncharacterized protein
>PhoP [nhmmer score 7.0 E-value 130.0 Pos=-154]
	-	OA04_44970	putative exported protein
	(terminator)		

>PhoP [nhmmer score 7.9 E-value 69.0 Pos=-62]
	pstB	OA04_45540	phosphate transporter ATP-binding protein
	phoU	OA04_45530	transcriptional regulator PhoU
	(terminator)		

>PhoP [nhmmer score 7.7 E-value 80.0 Pos=-375]
	atpI	OA04_45760	F0F1 ATP synthase subunit I
	atpB	OA04_45750	ATP synthase F0F1 subunit A
	atpE	OA04_45740	F0F1 ATP synthase subunit C
	atpF	OA04_45730	ATP synthase F0F1 subunit B
	atpH	OA04_45720	ATP synthase F0F1 subunit delta
	atpA	OA04_45710	ATP synthase F0F1 subunit alpha
	(terminator)		
	atpG	OA04_45700	ATP synthase F0F1 subunit gamma
	atpD	OA04_45690	ATP synthase F0F1 subunit beta
	atpC	OA04_45680	F1 sector of membrane-bound ATP synthase subunitepsilon
	(terminator)		
	(terminator)		
