# Supplementary material for: The PhoPQ Two-Component System Is the Major Regulator of Cell Surface Properties, Stress Responses and Plant-Derived Substrate Utilisation During Development of Pectobacterium versatile-Host Plant Pathosystems
Source: Front Microbiol. 2021 Jan 15;11:621391. doi: 10.3389/fmicb.2020.621391 (PMC7843439; doi:10.3389/fmicb.2020.621391)
Supplement: Supplementary file 4 [file Data_Sheet_3.ZIP]

Archive with 13 entries (10 files):
- AraC TerW motifs/
- AraC TerW motifs/TerW.fa
- __MACOSX/
- __MACOSX/AraC TerW motifs/
- __MACOSX/AraC TerW motifs/._TerW.fa
- AraC TerW motifs/TerW.sig
- __MACOSX/AraC TerW motifs/._TerW.sig
- AraC TerW motifs/AraC.sig
- __MACOSX/AraC TerW motifs/._AraC.sig
- AraC TerW motifs/ReadMe.txt
- __MACOSX/AraC TerW motifs/._ReadMe.txt
- AraC TerW motifs/AraC.fa
- __MACOSX/AraC TerW motifs/._AraC.fa
