# Supplementary material for: The PhoPQ Two-Component System Is the Major Regulator of Cell Surface Properties, Stress Responses and Plant-Derived Substrate Utilisation During Development of Pectobacterium versatile-Host Plant Pathosystems
Source: Front Microbiol. 2021 Jan 15;11:621391. doi: 10.3389/fmicb.2020.621391 (PMC7843439; doi:10.3389/fmicb.2020.621391)
Supplement: Supplementary file 4 [file Data_Sheet_3.ZIP › AraC TerW motifs/TerW.fa]

>3-2_14A_SCC1_site_1 offset= 30
ATGTCAATCATATTATGATTTACAT
>3-2_14A_site_2
AAGAAAATCATATCATGATGTAGTT
>SCC3193_site_1 offset= 30
ATGTCAATCATATGATGATTTACAT
>SCC3193_site_2
AACTACATCATGATATGATTTTTTA
>terZ1_R478_site_1 offset= 30 RC
TTATTAATCATATTATGATTGACAT
>terZ2_R478
AGCTTCATCATGATATGATTTTCTT
>terY1_SCC3193 weak
GTCTCAATCATATTATGCATAAGAT
>terY1_3-2_SCC1  weak
GTCTCAATCGTATTATTCATAAAAT
