# Supplementary material for: The PhoPQ Two-Component System Is the Major Regulator of Cell Surface Properties, Stress Responses and Plant-Derived Substrate Utilisation During Development of Pectobacterium versatile-Host Plant Pathosystems
Source: Front Microbiol. 2021 Jan 15;11:621391. doi: 10.3389/fmicb.2020.621391 (PMC7843439; doi:10.3389/fmicb.2020.621391)
Supplement: Supplementary file 4 [file Data_Sheet_3.ZIP › AraC TerW motifs/ReadMe.txt]

These AraC and TerW operator sequences collected in these files were used to make logos shown on figure 4 and S2. The .fa files are plain text with the sequences in fasta format. The .sig files are binary and contain calibrated profiles with additional information and proper cutoff values already set. These can be opened and used only in SigmoID (github.com/nikolaichik/SigmoID).
