# Supplementary material for: The PhoPQ Two-Component System Is the Major Regulator of Cell Surface Properties, Stress Responses and Plant-Derived Substrate Utilisation During Development of Pectobacterium versatile-Host Plant Pathosystems
Source: Front Microbiol. 2021 Jan 15;11:621391. doi: 10.3389/fmicb.2020.621391 (PMC7843439; doi:10.3389/fmicb.2020.621391)
Supplement: Supplementary file 4 [file Data_Sheet_3.ZIP › AraC TerW motifs/AraC.fa]

>araB_C.rodentium_site_1 offset= 29
CCATAGCATTTTAGTCCATAAGATTAGCGGATCCTGCCTGA
>araB_Enterobacter_site_1 offset= 29
TAACAGCAATTTAATCCATAAGATTAGCGGATCCTGCCTGA
>araB_K.pneumoniae_site_1 offset= 29
TGACAGCAAAATAATCCATAAGATTAGCGAATCCGGCCTGA
>araB_C.sakazakii_site_1 offset= 29
TCACAGCATTTTCGTCCATAAGTTCAGCGGATCCACCCTGA
>araB_S.enterica_site_1 offset= 29
CATTAGCATTTTTGTCCATAAGATTAGCGGATCCTGCCTGA
>araB_Ecoli_site_1 offset= 29
CCATAGCATTTTTATCCATAAGATTAGCGGATCCTACCTGA
>araE_C.sakazakii_site_1 offset= 29
CCACAGCAAATTTATCCATATCTTCGCCGTTTCCCGCCTGA
>ytfQ_Dda3937_site_1 offset= 369
TGACGGCCATTTTATCCATAAGATCAGCGAATACGCCCTGA
>araE_K.pneumoniae_site_1 offset= 29
TGCCAGCAAAATAGTCCATATCTTTGGCTTATCCAGCCTGA
>araB2_Enterobacter_site_1 offset= 8
CAGTAACAAAAGTGTCTATAACTACGGCAGAAATGTCCACA
>araE_S.enterica_site_1 offset= 29
GCGTAGCCATTTAATCCATATTTATGCCGTTTCCAGCCTGA
>araF_Ecoli_site_1 offset= 29
GCACAGCAGATTAATCCATAAGATTAGCCTGGAAATCCTTG
>araF_C.rodentium_site_1 offset= 29
CTGTAGCACATTAATCCATAAGATCAGCCAACGAATCCTTG
>araB2_C.rodentium_site_1 offset= 8
GGGTAACAAAAGTGTCTATAACAACGGCAGAAATGTCCACA
>araF2_C.rodentium_site_1 offset= 8
TTACAGTAATTGCGTACATAAATTCAGCGGAAATTGACATA
>araF/B_Dda3937_site_1 offset= 152 RC
CTACAGCCGATTCGTACATAGATTCAGCGAATTTAACCAGC
>araB2_Ecoli_site_1 offset= 8
GCGTAACAAAAGTGTCTATAATCACGGCAGAAAAGTCCACA
>araB2_K.pneumoniae_site_1 offset= 8
GGGTAACAAAAGTGTCTATAAATACGGCAGGAAAGTCCACA
>araF_K.pneumoniae_site_1 offset= 29
CTATAGCAGGATCATCTATACCACCAGCAGACTTATCCTTG
>araB2_C.sakazakii_site_1 offset= 8
CCATAACCGAAGTGTCTATAAGCGCGGCAGAAATGTCCACA
>araF2_Enterobacter_site_1 offset= 8
TTACAGTAATTGCGTGCATAGATTCAGCGAGAAATGACATA
>araF2_C.sakazakii_site_1 offset= 8
TTACAGTGATTGCGTACATAAATACAGCAATATCGGGCATA
>ytfQ_C.rodentium_site_1 offset= 29
TCATGACAGAAAAATCCATATCTTTAGCCGCTTTTTTCATA
>araF2_K.pneumoniae_site_1 offset= 8
TTACAGTAATTGCGTGCATACATTTAGCAAAAAATGACATA
>araF_C.sakazakii_site_1 offset= 29
GTTTAGCAGATATATCCATAAGCCCAGCCAGAGAATCCCTG
>ytfQ_3-2_site_1 offset= 214
TTACGGTGATTTTGTGCATATTTACAGCTAAATCAGCACGA
>araE_Ecoli_site_1 offset= 29
TCGCAGCAATTTAATCCATATTTATGCTGTTTCCGACCTGA
>ytfQ_C.sakazakii_site_1 offset= 29
CCATGACACGTTCATCCATAAAGCCAGCTGCATCCTCAATA
>araF2_Ecoli_site_1 offset= 8
TTACAGTGAGAACGTGCATAAATTTAGCGGGAAAAGACATA
>araF_Enterobacter_site_1 offset= 29
GTTAAGCAAGATTATCCATAAGGTCAGCTAAGAAGTCCCTG
>araB2_S.enterica_site_1 offset= 8
AAGTAACAGAAGTGTCTATAACTATGGCTGGAATGTCCACA
>araE_Enterobacter_site_1 offset= 29
TTACAACCCAATAATCCATATCTTCGCGTTATAAGACCTGA
>araE_C.rodentium_site_1 offset= 29
GTGTAGCTGTTTTGTCCATGTTTATGCCGTTTCCTGCCTGA
>ytfQ_Enterobacter_site_1 offset= 29
CCATGACAGGAAAATCCATAAAGCTAGCCACATATTCAATG
>araF/B_Dda3937_site_2 offset= 77 RC
TTGTGACAGAAAAATGCATACTTCCAGCCAACCGCTCCTCA
>ytfQ_K.pneumoniae_site_1 offset= 29
TAATGACATGAAAATCCATAAACATAGCCACATCATGAATA
>araD_PC1_site_1 offset= 263
CTTTAGCGATTTAGCCCATAGCGACGCGCTCGTCAGGCCGC
>araF/B_3-2_site_1 offset= 203
CAATGACAGGTTTGTGCATACATTTAGCGAATTTAACCAAT
>ytfQ_Ecoli_site_1 offset= 29
ACAGAGCAGGAAAATCCATAACCGTAGCCGCATTTTTCATA
>araF/B_3-2_site_2 offset= 278
TGGCGACAGAAAAATACATACTTCCAGCTAACCGCTCCTCA
>araD_21A_site_1 offset= 264
CTTTAGCGATTTAGCCCATAGCGACGAGATCCTCAGGCCGC
>araD_wpp163_site_1 offset= 264
CTTTAGCGATTTAGCCCATAGCGACGAACTCGTCAGGCCGC
>araD_3-2_site_1 offset= 263
CTTTAGCGATTTAGCCCATAGCGACGAACTCGTCAGGCCGC
>araD_Dda3937_site_1 offset= 53 RC
TTTCAGCCATTCAGCCCATACCTGCGCCGGTAGCCGGACGT
